# Supplementary material for: Transcriptome-metabolome analysis reveals how sires affect meat quality in hybrid sheep populations
Source: Front Nutr. 2022 Aug 11;9:967985. doi: 10.3389/fnut.2022.967985 (PMC9403842; doi:10.3389/fnut.2022.967985)
Supplement: Supplementary Table 3 — DEGs of HH-SH, HH-NH and SH-NH comparisons. [file Table_3.XLSX]

## Sheet: HH vs SH DEGs
id	HH1_count	HH2_count	HH3_count	HH4_count	HH5_count	HH6_count	SH1_count	SH2_count	SH3_count	SH4_count	SH5_count	SH6_count	HH1_fpkm	HH2_fpkm	HH3_fpkm	HH4_fpkm	HH5_fpkm	HH6_fpkm	SH1_fpkm	SH2_fpkm	SH3_fpkm	SH4_fpkm	SH5_fpkm	SH6_fpkm	HH_mean	SH_mean	log2(fc)	PValue	FDR	Symbol	KEGG_A_class	KEGG_B_class	K_ID
ENSOARG00000007979	2	1	0	1	1	2	15	10	13	6	8	10	0.05	0.02	0	0.02	0.02	0.04	0.31	0.26	0.28	0.14	0.2	0.25	0.025	0.24	3.26303	1.4893e-06	0.0215611	-	-	-	-
MSTRG.3809	4	3	7	0	16	5	28	31	145	24	9	18	0.32	0.24	0.62	0	1.2	0.35	2.01	2.83	11.03	1.95	0.77	1.58	0.455	3.36167	2.88524	9.56269e-06	0.0540834	--	Cellular Processes	Transport and catabolism	K00308
ENSOARG00000005477	8	23	14	123	34	12	5	1	5	3	8	8	1.11	3.35	2.28	17.22	4.7	1.57	0.72	0.18	0.76	0.48	1.19	1.23	5.03833	0.76	-2.72888	3.14447e-05	0.0889204	-	-	-	-
ENSOARG00000004710	18	18	7	25	17	26	44	57	27	22	33	65	1.04	1.05	0.45	1.38	0.93	1.34	2.3	3.79	1.5	1.3	2.06	4.14	1.03167	2.515	1.28558	5.50377e-05	0.124547	SLC22A3	Human Diseases	Cancers	K08200
MSTRG.9170	2	3	2	0	3	1	8	10	12	7	4	20	0.17	0.26	0.19	0	0.25	0.08	0.63	1	1	0.62	0.38	1.92	0.158333	0.925	2.54649	5.87244e-05	0.124547	--	-	-	-
ENSOARG00000020577	309	199	229	247	507	363	446	1037	564	796	553	359	18.63	12.05	15.22	14.18	28.84	19.39	24.27	71.71	32.45	48.93	35.86	23.76	18.0517	39.4967	1.1296	9.12608e-05	0.154842	RNF115	-	-	-
ENSOARG00000012581	44	46	43	17	62	37	101	71	74	94	98	65	2.65	2.78	2.85	0.97	3.52	1.97	5.48	4.9	4.25	5.76	6.34	4.29	2.45667	5.17	1.07346	0.000155056	0.207271	TM7SF2	Metabolism;Metabolism	Global and overview maps;Lipid metabolism	K00222;K00222
ENSOARG00000017521	211	300	241	200	388	389	442	716	610	439	800	283	2.59	3.7	3.26	2.34	4.5	4.23	4.9	10.08	7.15	5.5	10.56	3.82	3.43667	7.00167	1.02669	0.000159236	0.207271	HBEGF	Human Diseases;Organismal Systems;Organismal Systems;Organismal Systems;Human Diseases;Environmental Information Processing;Human Diseases	Cancers;Endocrine system;Endocrine system;Endocrine system;Drug resistance;Signal transduction;Cancers	K08523;K08523;K08523;K08523;K08523;K08523;K08523
ENSOARG00000010881	1320	2080	4483	888	4058	3728	5005	10163	9465	5583	5642	5121	100.37	158.81	375.77	64.3	291.16	251.17	343.51	886.39	686.81	432.84	461.4	427.55	206.93	539.75	1.38315	0.000197998	0.215631	ANKRD2	-	-	-
ENSOARG00000005671	5	10	56	11	5	97	8	6	6	3	0	2	0.17	0.37	2.29	0.39	0.18	3.18	0.27	0.23	0.21	0.13	0	0.09	1.09667	0.155	-2.82278	0.000219042	0.215631	-	-	-	-
ENSOARG00000011479	17	32	59	24	33	37	46	128	178	81	73	30	0.71	1.34	2.7	0.95	1.29	1.36	1.73	6.1	7.06	3.43	3.26	1.37	1.39167	3.825	1.45865	0.000229017	0.215631	CRTAC1	-	-	-
ENSOARG00000004787	211	165	120	309	162	142	147	60	75	126	42	55	3.81	2.99	2.39	5.31	2.76	2.27	2.39	1.24	1.29	2.32	0.82	1.09	3.255	1.525	-1.09385	0.000256272	0.215631	SLIT2	Organismal Systems	Development	K06839
ENSOARG00000001277	10121	5214	6498	2514	4655	6747	18042	11137	18369	15606	17726	4412	520.91	269.44	368.66	123.22	226.06	307.69	838.09	657.42	902.18	818.9	981.13	249.32	302.663	741.173	1.2921	0.000309026	0.238329	MYBPH	-	-	-
ENSOARG00000006867	707	1623	1223	881	2917	2633	2128	9088	3782	2786	1862	3254	12.38	28.54	23.61	14.69	48.2	40.85	33.63	182.54	63.2	49.74	35.07	62.56	28.045	71.1233	1.34258	0.000563651	0.358234	MYOM3	-	-	-
MSTRG.3504	44	23	26	21	18	158	14	7	25	13	2	10	2.28	1.16	0.92	0.49	1.16	7.29	0.5	0.2	0.78	0.54	0.05	0.66	2.21667	0.455	-2.28445	0.000584594	0.358234	--	Cellular Processes	Transport and catabolism	K00308
ENSOARG00000017441	24	128	32	73	88	52	80	101	134	72	263	185	0.6	3.21	0.88	1.74	2.07	1.15	1.8	2.89	3.19	1.83	7.06	5.07	1.60833	3.64	1.17837	0.000785688	0.430025	NOD2	Human Diseases;Organismal Systems;Environmental Information Processing;Human Diseases	Infectious diseases;Immune system;Signal transduction;Immune diseases	K10165;K10165;K10165;K10165
MSTRG.18008	5	4	3	4	19	3	23	13	35	6	22	14	0.25	0.18	0.17	0.19	0.91	0.13	1.05	0.76	1.69	0.31	1.2	0.78	0.305	0.965	1.66172	0.00126277	0.575023	--	-	-	-
ENSOARG00000015735	3	15	4	19	7	5	3	0	2	1	1	2	0.12	0.58	0.18	0.7	0.26	0.18	0.11	0	0.08	0.04	0.04	0.09	0.336667	0.06	-2.48829	0.0012837	0.575023	-	Metabolism;Organismal Systems;Cellular Processes;Organismal Systems;Organismal Systems;Metabolism;Cellular Processes;Metabolism;Metabolism	Global and overview maps;Environmental adaptation;Transport and catabolism;Endocrine system;Endocrine system;Global and overview maps;Cell growth and death;Lipid metabolism;Lipid metabolism	K01897;K01897;K01897;K01897;K01897;K01897;K01897;K01897;K01897
ENSOARG00000007707	2	75	18	420	5	2	5	2	2	6	1	14	0.04	1.35	0.35	7.14	0.08	0.03	0.08	0.04	0.03	0.11	0.02	0.27	1.49833	0.0916667	-4.03082	0.00128785	0.575023	NRCAM	Environmental Information Processing	Signaling molecules and interaction	K06756
ENSOARG00000009805	31	80	76	40	9	156	17	12	11	45	2	16	1.68	4.38	4.56	2.11	0.47	7.55	0.86	0.75	0.59	2.51	0.14	0.96	3.45833	0.968333	-1.8365	0.00133374	0.575303	-	-	-	-
ENSOARG00000016098	132	7	13	129	158	31	6	4	29	23	7	5	13.7	0.71	1.54	12.75	15.51	2.84	0.57	0.48	2.9	2.48	0.75	0.57	7.84167	1.29167	-2.60193	0.00141236	0.575303	-	-	-	-
ENSOARG00000016916	6	22	12	25	32	20	20	36	58	44	48	21	0.84	3.11	1.86	3.35	4.25	2.49	2.54	5.81	7.79	6.31	7.26	3.24	2.65	5.49167	1.05125	0.00141678	0.575303	NPM3	-	-	-
MSTRG.7524	30	12	22	44	16	15	6	1	4	10	13	8	1.78	0.72	1.44	2.49	0.9	0.79	0.32	0.07	0.23	0.61	0.83	0.52	1.35333	0.43	-1.65411	0.0014241	0.575303	--	-	-	-
ENSOARG00000020792	0	1	16	4	11	39	0	2	1	3	0	0	0	0.2	3.44	0.74	2.02	6.73	0	0.45	0.19	0.6	0	0	2.18833	0.206667	-3.40445	0.0015456	0.582417	-	-	-	-
ENSOARG00000010249	0	3	2	8	2	8	0	0	0	0	0	0	0	0.28	0.21	0.72	0.18	0.67	0	0	0	0	0	0	0.343333	0.001	-8.42347	0.00158546	0.582417	NXPH2	-	-	-
ENSOARG00000003849	7	9	11	4	5	10	22	34	17	12	15	9	0.29	0.38	0.51	0.16	0.2	0.34	0.83	1.55	0.64	0.51	0.67	0.41	0.313333	0.768333	1.29403	0.00190084	0.645032	RCOR2	-	-	-
MSTRG.1408	1	0	7	9	12	5	14	25	2	26	27	17	0.05	0	0.41	0.46	0.6	0.24	0.68	1.53	0.1	1.42	1.55	1	0.293333	1.04667	1.83519	0.00197746	0.657873	--	-	-	-
ENSOARG00000019993	577	185	626	2499	1364	3524	2175	9717	27101	1962	2249	1073	33.56	10.8	40.14	138.42	74.86	181.62	114.19	648.27	1504.27	116.35	140.69	68.53	79.9	432.05	2.43493	0.00217387	0.709307	ACTC1	Organismal Systems;Human Diseases;Human Diseases;Organismal Systems	Circulatory system;Cardiovascular diseases;Cardiovascular diseases;Circulatory system	K12314;K12314;K12314;K12314
ENSOARG00000015540	1	2	0	0	1	1	2	1	2	15	7	7	0.06	0.12	0	0	0.06	0.05	0.11	0.07	0.12	0.93	0.46	0.47	0.0483333	0.36	2.89691	0.00232172	0.743256	KRT23	Organismal Systems	Endocrine system	K07604
ENSOARG00000006132	22	51	7	30	22	23	11	11	14	6	4	11	0.85	1.97	0.3	1.1	0.8	0.79	0.38	0.49	0.51	0.24	0.17	0.47	0.968333	0.376667	-1.36222	0.00257203	0.796965	TECRL	-	-	-
ENSOARG00000013288	1	4	3	5	2	5	3	33	28	8	1	5	0.01	0.02	0.02	0.03	0.01	0.03	0.02	0.23	0.17	0.05	0.01	0.03	0.02	0.085	2.08746	0.00258343	0.796965	PKHD1	-	-	-
ENSOARG00000015706	74	98	22	69	72	38	35	9	52	8	22	10	2.39	3.18	0.78	2.12	2.2	1.09	1.02	0.33	1.6	0.26	0.77	0.36	1.96	0.723333	-1.43812	0.00311987	0.882907	MYLK3	Cellular Processes;Cellular Processes;Environmental Information Processing;Environmental Information Processing;Organismal Systems;Environmental Information Processing;Organismal Systems;Organismal Systems;Organismal Systems	Cell motility;Cellular community - eukaryotes;Signal transduction;Signal transduction;Endocrine system;Signal transduction;Immune system;Circulatory system;Digestive system	K00907;K00907;K00907;K00907;K00907;K00907;K00907;K00907;K00907
MSTRG.9708	21	55	24	67	64	37	30	8	7	30	14	22	0.85	2.25	1.08	2.59	2.46	1.33	1.1	0.37	0.27	1.24	0.61	0.98	1.76	0.761667	-1.20834	0.00327706	0.882907	--	-	-	-
ENSOARG00000003641	36	41	13	58	17	29	9	14	19	18	9	12	0.76	0.86	0.3	1.16	0.34	0.54	0.17	0.34	0.38	0.39	0.2	0.28	0.66	0.293333	-1.16993	0.0035575	0.882907	-	-	-	-
MSTRG.7849	50	15	0	26	0	1	0	1	1	1	0	1	2.37	0.71	0	1.17	0	0.04	0	0.05	0.05	0.05	0	0.05	0.715	0.0333333	-4.42291	0.00362214	0.882907	--	Organismal Systems	Digestive system	K14211
ENSOARG00000006647	4	1	5	13	2	12	1	0	0	3	0	0	0.08	0.02	0.13	0.27	0.05	0.24	0.01	0	0	0.06	0	0	0.131667	0.0116667	-3.49643	0.00413994	0.882907	-	-	-	-
ENSOARG00000010307	39	42	17	77	42	31	11	14	14	38	11	18	0.46	0.5	0.22	0.87	0.47	0.33	0.12	0.19	0.16	0.46	0.14	0.24	0.475	0.218333	-1.1214	0.00450381	0.882907	C7orf31	-	-	-
ENSOARG00000003279	0	1	0	0	0	1	1	1	2	10	1	6	0	0.11	0	0	0	0.1	0.1	0.13	0.22	1.16	0.12	0.75	0.035	0.413333	3.56188	0.00470447	0.906511	KCNIP1	-	-	-
ENSOARG00000006370	14	30	7	10	31	31	31	52	61	15	65	26	0.31	0.67	0.17	0.21	0.65	0.61	0.62	1.32	1.29	0.34	1.55	0.63	0.436667	0.958333	1.134	0.00475508	0.906511	ASF1B	-	-	-
ENSOARG00000015908	864	301	446	3145	1802	2579	2177	7671	4197	2945	2787	1615	46.88	16.4	26.68	162.51	92.26	123.99	106.62	477.41	217.32	162.92	162.64	96.21	78.12	203.853	1.38377	0.00554445	0.979924	ANKRD1	-	-	-
ENSOARG00000016924	6	0	5	5	8	4	3	169	22	3	1	17	0.39	0	0.36	0.31	0.49	0.23	0.18	12.65	1.37	0.2	0.07	1.22	0.296667	2.615	3.1399	0.00571015	0.994765	ZNF385B	-	-	-
ENSOARG00000004578	0	1	0	0	8	0	4	8	7	16	3	7	0	0.04	0	0	0.31	0	0.15	0.38	0.28	0.67	0.13	0.32	0.0583333	0.321667	2.46317	0.00586777	0.994765	PABPC1L	Genetic Information Processing;Genetic Information Processing;Genetic Information Processing	Translation;Translation;Folding, sorting and degradation	K13126;K13126;K13126
MSTRG.9499	48	212	219	140	25	76	149	159	269	260	302	316	4.62	20.49	23.24	12.84	2.27	6.48	12.95	17.56	24.71	25.52	31.27	33.4	11.6567	24.235	1.05594	0.00618681	0.994765	--	-	-	-
ENSOARG00000008983	26	31	13	63	12	22	15	11	11	13	10	10	1.17	1.4	0.64	2.69	0.51	0.88	0.61	0.57	0.47	0.6	0.48	0.49	1.215	0.536667	-1.17886	0.00628356	0.994765	ZNF404	-	-	-
MSTRG.8939	0	0	0	0	2	0	0	19	2	4	0	2	0	0	0	0	0.28	0	0	3.2	0.28	0.6	0	0.32	0.0466667	0.733333	3.974	0.00671919	0.994765	--	-	-	-
MSTRG.7977	135	371	413	193	104	94	184	88	39	15	22	29	7.65	21.12	25.81	10.42	5.56	4.72	9.41	5.72	2.11	0.87	1.34	1.81	12.5467	3.54333	-1.82413	0.00674828	0.994765	--	Environmental Information Processing;Environmental Information Processing	Signal transduction;Signal transduction	K04444;K04444
ENSOARG00000018988	12	7	11	7	8	22	14	2	71	11	65	22	0.51	0.3	0.52	0.28	0.32	0.83	0.54	0.1	2.89	0.48	2.99	1.03	0.46	1.33833	1.54073	0.00707529	0.994765	KCNK3	-	-	-
MSTRG.18545	15	22	7	29	7	15	14	5	16	111	45	36	0.61	0.9	0.31	1.13	0.27	0.54	0.51	0.23	0.62	4.61	1.97	1.61	0.626667	1.59167	1.34477	0.00739655	0.994765	--	-	-	-
ENSOARG00000014783	3	1	2	4	3	3	0	0	1	0	0	0	0.64	0.22	0.47	0.82	0.61	0.57	0	0	0.2	0	0	0	0.555	0.0333333	-4.05745	0.00749582	0.994765	-	-	-	-
MSTRG.17845	1	0	4	33	1	1	0	0	0	0	2	0	0.08	0	0.37	2.62	0.08	0.07	0	0	0	0	0.18	0	0.536667	0.03	-4.16099	0.0075235	0.994765	--	-	-	-
ENSOARG00000000281	2	6	9	9	5	15	15	12	12	19	11	18	0.38	1.13	1.86	1.61	0.88	2.49	2.54	2.58	2.15	3.63	2.22	3.71	1.39167	2.805	1.01119	0.00783871	0.994765	TMEM234	-	-	-
ENSOARG00000015649	13	21	25	31	16	18	4	10	18	8	7	5	1.3	2.11	2.76	2.95	1.51	1.6	0.36	1.15	1.72	0.82	0.75	0.55	2.03833	0.891667	-1.19281	0.00787668	0.994765	ORC6	Cellular Processes	Cell growth and death	K02608
ENSOARG00000008942	8	4	8	9	7	12	11	18	38	5	14	15	0.26	0.13	0.29	0.28	0.21	0.35	0.32	0.67	1.18	0.17	0.49	0.53	0.253333	0.56	1.14439	0.00802218	0.994765	SLC2A5	Organismal Systems	Digestive system	K08143
ENSOARG00000009308	306	39	362	183	272	279	399	454	442	582	1117	402	31.66	4.03	41.23	18	26.5	25.59	37.25	53.82	43.61	61.37	124.14	45.67	24.5017	60.9767	1.31538	0.00807748	0.994765	-	Organismal Systems	Endocrine system	K08725
ENSOARG00000002907	63	33	22	21	18	29	16	22	6	3	2	18	2.69	1.41	1.03	0.85	0.72	1.1	0.62	1.08	0.24	0.13	0.09	0.84	1.3	0.5	-1.37851	0.0084886	0.994765	-	-	-	-
ENSOARG00000003031	32	46	10	41	20	23	7	8	7	23	6	19	1.08	1.54	0.35	1.28	0.62	0.68	0.21	0.31	0.21	0.78	0.2	0.7	0.925	0.401667	-1.20345	0.00855418	0.994765	-	-	-	-
ENSOARG00000005058	21	24	11	54	21	25	16	11	11	14	6	14	2.51	2.88	1.45	6.14	2.37	2.65	1.72	1.51	1.25	1.7	0.77	1.84	3	1.465	-1.03406	0.00856556	0.994765	CREBZF	-	-	-
ENSOARG00000008642	1	5	1	6	3	2	6	31	1	11	4	4	0.26	1.27	0.28	1.42	0.71	0.44	1.3	8.23	0.22	2.59	1.07	1.06	0.73	2.41167	1.72406	0.00871322	0.994765	-	-	-	-
ENSOARG00000013013	4	4	3	2	1	6	7	6	16	3	9	10	0.14	0.14	0.12	0.07	0.03	0.19	0.23	0.25	0.55	0.11	0.35	0.39	0.115	0.313333	1.44606	0.00901055	0.994765	SYN1	-	-	-
ENSOARG00000018118	11	22	27	44	27	25	19	15	13	11	8	8	1.81	3.63	4.89	6.89	4.19	3.64	2.82	2.83	2.04	1.84	1.41	1.44	4.175	2.06333	-1.0168	0.00902349	0.994765	OCIAD2	-	-	-
ENSOARG00000020163	280	309	383	187	500	486	1054	2479	870	242	237	541	11.43	12.66	17.23	7.27	19.26	17.58	38.83	116.06	33.89	10.07	10.4	24.25	14.2383	38.9167	1.45061	0.00942546	0.994765	CASQ2	-	-	-
ENSOARG00000011545	8	4	20	18	3	24	10	40	5	42	14	97	0.09	0.04	0.24	0.18	0.03	0.23	0.1	0.49	0.05	0.45	0.16	1.13	0.135	0.396667	1.55497	0.00980088	0.994765	ADGRF1	-	-	-
ENSOARG00000004735	4	3	2	14	5	2	0	0	2	0	0	2	0.56	0.45	0.31	1.86	0.71	0.25	0	0	0.28	0	0	0.31	0.69	0.0983333	-2.81084	0.00984862	0.994765	-	-	-	-
ENSOARG00000021156	1	0	46	19	1	4	2	0	0	0	0	2	0.17	0	8.79	3.14	0.16	0.61	0.31	0	0	0	0	0.38	2.145	0.115	-4.22127	0.00990548	0.994765	GPX2	Organismal Systems;Metabolism;Metabolism	Endocrine system;Lipid metabolism;Metabolism of other amino acids	K00432;K00432;K00432
ENSOARG00000012756	1	3	4	2	2	3	0	0	1	0	0	0	0.03	0.09	0.13	0.06	0.06	0.08	0	0	0.03	0	0	0	0.075	0.005	-3.90689	0.0099072	0.994765	CDH10	-	-	-
ENSOARG00000001856	13	19	11	23	12	20	9	9	7	3	9	5	0.2	0.3	0.19	0.35	0.18	0.28	0.13	0.16	0.1	0.05	0.15	0.09	0.25	0.113333	-1.14136	0.00991727	0.994765	-	Metabolism;Metabolism	Global and overview maps;Lipid metabolism	K17726;K17726
ENSOARG00000001132	6	5	10	1	11	0	26	6	11	15	15	15	0.33	0.28	0.59	0.07	0.56	0	1.29	0.35	0.58	0.87	0.87	0.88	0.305	0.806667	1.40316	0.0111199	0.994765	RELL2	-	-	-
MSTRG.16337	16	10	20	19	11	15	7	6	9	4	5	9	2.23	1.4	3.07	2.52	1.45	1.85	0.88	0.96	1.2	0.57	0.75	1.38	2.08667	0.956667	-1.12511	0.0111741	0.994765	--	-	-	-
ENSOARG00000019477	2	6	8	28	3	6	3	0	3	1	3	2	0.14	0.42	0.6	1.86	0.2	0.39	0.19	0	0.17	0.07	0.22	0.15	0.601667	0.133333	-2.17393	0.0115425	0.994765	-	-	-	-
ENSOARG00000006999	9	17	17	8	0	25	4	4	7	4	0	1	0.5	0.88	1.02	0.39	0	1.18	0.17	0.27	0.33	0.24	0	0.06	0.661667	0.178333	-1.89153	0.0119058	0.994765	-	-	-	-
ENSOARG00000010465	4	4	3	5	6	3	7	11	14	7	6	7	0.12	0.12	0.1	0.14	0.17	0.08	0.19	0.37	0.39	0.21	0.19	0.23	0.121667	0.263333	1.11396	0.0122808	0.994765	CRACR2A	-	-	-
ENSOARG00000008718	1	0	0	2	1	2	2	5	17	3	1	1	0.04	0	0	0.08	0.04	0.08	0.08	0.25	0.7	0.13	0.05	0.05	0.04	0.21	2.39232	0.0125274	0.994765	-	-	-	-
MSTRG.2376	21	16	14	31	9	30	3	9	2	11	8	14	2.75	2.1	2.02	3.87	1.11	3.48	0.35	1.35	0.25	1.47	1.13	2.01	2.555	1.09333	-1.22459	0.0125658	0.994765	--	-	-	-
MSTRG.5277	31	5	27	7	16	0	32	22	44	53	38	35	0.99	0.17	0.93	0.21	0.48	0	0.91	0.79	1.32	1.72	1.29	1.21	0.463333	1.20667	1.3809	0.0128674	0.994765	--	-	-	-
ENSOARG00000010714	19	3	2	2	10	15	12	180	28	2	16	9	0.09	0.01	0.01	0.01	0.04	0.06	0.05	0.97	0.13	0.01	0.08	0.05	0.0366667	0.215	2.5518	0.0132139	0.994765	USH2A	-	-	-
ENSOARG00000001585	2	1	2	4	0	1	5	3	0	17	5	7	0.17	0.09	0.19	0.33	0	0.08	0.39	0.3	0	1.51	0.47	0.67	0.143333	0.556667	1.95744	0.0132376	0.994765	DEGS2	Metabolism;Environmental Information Processing;Metabolism	Global and overview maps;Signal transduction;Lipid metabolism	K04712;K04712;K04712
ENSOARG00000012256	2	1	3	2	1	4	10	5	6	2	2	14	0.13	0.06	0.21	0.12	0.06	0.22	0.57	0.36	0.36	0.13	0.13	0.96	0.133333	0.418333	1.64962	0.013318	0.994765	SERTAD4	-	-	-
ENSOARG00000014723	4	6	2	4	8	10	2	0	2	3	0	1	0.88	1.33	0.49	0.84	1.66	1.95	0.4	0	0.42	0.67	0	0.24	1.19167	0.288333	-2.04717	0.0133332	0.994765	CXCL14	Environmental Information Processing;Organismal Systems	Signaling molecules and interaction;Immune system	K10033;K10033
ENSOARG00000019637	5	11	5	105	8	44	7	3	5	14	2	14	0.13	0.28	0.13	2.62	0.21	1.03	0.18	0.08	0.13	0.38	0.07	0.4	0.733333	0.206667	-1.82716	0.0136423	0.994765	-	-	-	-
ENSOARG00000003242	1	1	0	0	1	0	1	2	3	0	11	3	0.18	0.18	0	0	0.17	0	0.16	0.41	0.51	0	2.09	0.58	0.0883333	0.625	2.82283	0.0141112	0.994765	-	-	-	-
MSTRG.12692	0	0	0	0	0	0	1	1	2	2	3	1	0	0	0	0	0	0	0.2	0.26	0.43	0.46	0.73	0.25	0.001	0.388333	8.60115	0.0141215	0.994765	MRPS2	Genetic Information Processing	Translation	K02967
ENSOARG00000021035	0	0	0	0	0	0	0	4	3	3	0	3	0	0	0	0	0	0	0.03	0.41	0.2	0.22	0	0.23	0.001	0.181667	7.50515	0.0143385	0.994765	-	-	-	-
ENSOARG00000004842	0	1	0	0	0	0	1	5	1	2	1	2	0	0.09	0	0	0	0	0.08	0.48	0.08	0.19	0.09	0.19	0.015	0.185	3.62449	0.014503	0.994765	-	-	-	-
MSTRG.2063	13	14	24	65	36	27	10	9	11	10	18	19	3.06	3.17	6.26	14.41	7.97	5.66	2.12	2.34	2.51	2.29	4.55	4.92	6.755	3.12167	-1.11364	0.0146814	0.994765	PPA2	Metabolism	Energy metabolism	K01507
MSTRG.17800	1	0	3	0	0	0	8	8	3	0	1	7	0.14	0	0.46	0	0	0	1.01	1.28	0.4	0	0.15	1.08	0.1	0.653333	2.70782	0.0151593	0.994765	--	-	-	-
ENSOARG00000010624	177	193	105	1006	92	79	110	123	77	104	47	144	6.94	7.6	4.54	37.57	3.4	2.75	3.89	5.53	2.88	4.16	1.98	6.2	10.4667	4.10667	-1.34976	0.0153157	0.994765	CEP57L1	-	-	-
MSTRG.3034	23	37	21	30	27	25	19	20	17	13	1	8	2.32	3.82	2.39	2.97	2.58	2.27	1.78	2.29	1.68	1.38	0.12	0.85	2.725	1.35	-1.0133	0.0158129	0.994765	ICAM2	Environmental Information Processing;Organismal Systems	Signaling molecules and interaction;Immune system	K06523;K06523
ENSOARG00000002754	25	27	20	194	15	18	9	20	28	14	4	18	1.66	1.8	1.47	12.28	0.94	1.06	0.54	1.52	1.78	0.95	0.29	1.31	3.20167	1.065	-1.58797	0.0161082	0.994765	PTX3	-	-	-
MSTRG.11326	4	4	5	3	11	12	13	5	8	13	34	11	0.57	0.57	0.79	0.41	1.48	1.52	1.68	0.82	1.09	1.89	5.22	1.72	0.89	2.07	1.21775	0.0162546	0.994765	--	-	-	-
ENSOARG00000005233	20	19	0	30	6	3	1	7	0	0	4	0	0.97	0.93	0	1.39	0.27	0.13	0.04	0.39	0	0	0.21	0	0.615	0.106667	-2.52748	0.0165458	0.994765	SNTG2	-	-	-
ENSOARG00000000984	2	12	5	14	15	3	15	7	26	12	32	9	0.36	2.19	1	2.37	2.58	0.48	2.47	1.46	4.52	2.23	6.27	1.8	1.49667	3.125	1.0621	0.0168424	0.994765	HIST1H2BD	-	-	-
ENSOARG00000001811	13	84	41	10	126	53	14	6	41	10	21	27	1.26	8.2	4.4	0.93	11.56	4.57	1.23	0.67	3.81	0.99	2.2	2.88	5.15333	1.96333	-1.3922	0.0168707	0.994765	-	Environmental Information Processing;Organismal Systems;Human Diseases;Human Diseases;Organismal Systems	Signal transduction;Circulatory system;Cardiovascular diseases;Cardiovascular diseases;Circulatory system	K12044;K12044;K12044;K12044;K12044
ENSOARG00000004074	5	0	3	2	5	4	6	2	14	8	11	7	0.16	0	0.11	0.06	0.15	0.12	0.18	0.07	0.43	0.27	0.39	0.25	0.1	0.265	1.40599	0.0172524	0.994765	RIN1	Environmental Information Processing	Signal transduction	K17638
ENSOARG00000021029	7	4	1	6	6	9	0	1	4	0	0	2	0.33	0.19	0.06	0.28	0.26	0.41	0	0.06	0.21	0	0	0.12	0.255	0.065	-1.97199	0.017367	0.994765	SLC24A5	-	-	-
ENSOARG00000015522	24	43	12	86	22	29	24	20	22	10	9	10	2.06	3.71	1.14	7.03	1.78	2.21	1.86	1.97	1.8	0.88	0.83	0.94	2.98833	1.38	-1.11467	0.0174885	0.994765	MPPED2	-	-	-
ENSOARG00000019133	14	33	6	18	7	16	6	10	5	4	5	7	0.12	0.29	0.06	0.15	0.06	0.12	0.05	0.1	0.04	0.04	0.05	0.07	0.133333	0.0583333	-1.19265	0.0175208	0.994765	-	-	-	-
ENSOARG00000018800	2	5	4	5	8	2	3	0	0	1	0	1	0.14	0.35	0.31	0.34	0.53	0.12	0.19	0	0	0.07	0	0.08	0.298333	0.0566667	-2.39635	0.0176209	0.994765	-	Human Diseases	Infectious diseases	K16938
ENSOARG00000007452	213	361	24	283	217	528	372	487	663	306	1004	427	9.3	15.83	1.16	11.77	8.94	20.42	14.66	24.39	27.62	13.62	47.14	20.47	11.2367	24.65	1.13337	0.0180614	0.994765	HSPA6	-	-	-
ENSOARG00000010459	67	68	32	263	52	51	29	47	29	30	33	59	2.82	2.87	1.48	10.52	2.06	1.9	1.1	2.27	1.16	1.29	1.49	2.72	3.60833	1.67167	-1.11005	0.0185262	0.994765	KBTBD8	-	-	-
ENSOARG00000014703	0	0	7	10	1	5	0	0	1	1	0	0	0	0	0.16	0.2	0.02	0.09	0	0	0.02	0.02	0	0	0.0783333	0.00666667	-3.55459	0.0185289	0.994765	MYL10	Cellular Processes;Cellular Processes;Organismal Systems	Cell motility;Cellular community - eukaryotes;Immune system	K12756;K12756;K12756
ENSOARG00000018640	8	7	6	11	49	9	30	11	37	28	27	45	0.62	0.54	0.51	0.81	3.56	0.61	2.08	0.97	2.72	2.2	2.23	3.8	1.10833	2.33333	1.074	0.0190445	0.994765	RASL11B	-	-	-
MSTRG.18895	0	0	0	0	0	0	3	5	0	2	2	0	0	0	0	0	0	0	0.68	1.44	0	0.51	0.54	0	0.001	0.528333	9.0453	0.0197754	0.994765	--	-	-	-
ENSOARG00000016672	8	21	10	31	31	19	8	7	12	12	10	6	2.09	5.5	2.88	7.71	7.64	4.39	1.88	2.1	2.99	3.19	2.81	1.72	5.035	2.44833	-1.04019	0.0198756	0.994765	ATXN7L3B	-	-	-
ENSOARG00000008913	4035	3381	3638	2040	5066	4106	5612	17567	15157	3815	2672	3496	523.96	440.83	520.75	252.26	620.73	472.42	657.76	2616.44	1878.2	505.08	373.15	498.44	471.825	1088.18	1.20559	0.0206677	0.994765	CSRP3	-	-	-
ENSOARG00000014951	1	1	4	21	1	1	2	0	1	0	0	0	0.04	0.04	0.18	0.8	0.04	0.04	0.07	0	0.04	0	0	0	0.19	0.0183333	-3.37346	0.0208303	0.994765	PLAG1	-	-	-
ENSOARG00000020581	7	5	3	4	4	5	11	10	8	7	4	15	0.43	0.31	0.2	0.24	0.23	0.27	0.61	0.71	0.47	0.44	0.27	1.02	0.28	0.586667	1.06711	0.0210577	0.994765	THPO	Environmental Information Processing;Environmental Information Processing;Organismal Systems	Signaling molecules and interaction;Signal transduction;Immune system	K06854;K06854;K06854
ENSOARG00000009425	1	6	3	8	5	5	3	1	0	0	1	1	0.03	0.16	0.09	0.2	0.13	0.12	0.07	0.03	0	0	0.03	0.03	0.121667	0.0266667	-2.18982	0.0211412	0.994765	GRIA1	Environmental Information Processing;Environmental Information Processing;Organismal Systems;Organismal Systems;Organismal Systems;Organismal Systems;Organismal Systems;Human Diseases;Organismal Systems;Human Diseases;Human Diseases	Signaling molecules and interaction;Signal transduction;Nervous system;Nervous system;Nervous system;Environmental adaptation;Nervous system;Substance dependence;Nervous system;Neurodegenerative diseases;Substance dependence	K05197;K05197;K05197;K05197;K05197;K05197;K05197;K05197;K05197;K05197;K05197
MSTRG.16003	6	4	1	0	11	7	17	9	12	5	8	16	0.63	0.42	0.12	0	1.09	0.65	1.61	1.08	1.2	0.53	0.9	1.84	0.485	1.19333	1.29894	0.0213595	0.994765	--	-	-	-
ENSOARG00000010469	8	6	6	3	25	17	7	43	11	26	21	24	0.24	0.18	0.2	0.09	0.71	0.45	0.19	1.49	0.32	0.8	0.68	0.79	0.311667	0.711667	1.1912	0.0215188	0.994765	ATP6V0A4	Metabolism;Human Diseases;Human Diseases;Cellular Processes;Metabolism;Cellular Processes;Human Diseases;Organismal Systems;Organismal Systems	Global and overview maps;Infectious diseases;Infectious diseases;Transport and catabolism;Energy metabolism;Transport and catabolism;Immune diseases;Nervous system;Excretory system	K02154;K02154;K02154;K02154;K02154;K02154;K02154;K02154;K02154
ENSOARG00000008211	7	14	3	17	12	7	4	2	3	3	6	4	1.98	3.77	0.96	4.43	3.13	1.63	1.07	0.73	0.67	0.88	1.82	1.35	2.65	1.08667	-1.28608	0.02153	0.994765	-	-	-	-
ENSOARG00000001671	14	22	17	57	14	15	7	19	7	12	5	8	0.83	1.31	1.11	3.21	0.78	0.79	0.37	1.29	0.4	0.72	0.32	0.52	1.33833	0.603333	-1.14941	0.0215901	0.994765	-	-	-	-
MSTRG.12996	9	7	38	8	28	33	9	12	6	13	3	6	1.02	0.8	4.75	0.86	3	3.32	0.92	1.56	0.65	1.5	0.37	0.75	2.29167	0.958333	-1.2578	0.0217187	0.994765	--	-	-	-
ENSOARG00000002260	3	5	1	10	5	5	9	2	6	10	19	13	0.31	0.51	0.11	0.97	0.48	0.45	0.83	0.23	0.58	1.04	2.09	1.46	0.471667	1.03833	1.13843	0.021828	0.994765	MDFI	-	-	-
MSTRG.2214	7	2	12	2	7	12	14	11	12	22	15	10	0.7	0.2	1.32	0.19	0.66	1.06	1.26	1.26	1.14	2.23	1.61	1.09	0.688333	1.43167	1.05652	0.0220437	0.994765	--	-	-	-
ENSOARG00000004099	1	1	0	0	0	1	4	0	2	4	2	5	0.03	0.03	0	0	0	0.03	0.1	0	0.05	0.12	0.06	0.16	0.015	0.0816667	2.44478	0.0227013	0.994765	CDHR3	-	-	-
MSTRG.14180	5	14	3	9	6	5	4	0	1	6	0	0	0.74	2.09	0.49	1.28	0.84	0.66	0.54	0	0.14	0.91	0	0	1.01667	0.265	-1.93978	0.0227244	0.994765	--	Genetic Information Processing	Replication and repair	K10838
ENSOARG00000002620	14	15	2	4	6	6	20	10	21	20	6	15	0.63	0.68	0.1	0.17	0.26	0.24	0.82	0.52	0.91	0.92	0.29	0.75	0.346667	0.701667	1.01724	0.0236517	0.994765	CES2	Metabolism	Xenobiotics biodegradation and metabolism	K03927
ENSOARG00000013948	1	5	2	3	3	2	4	7	10	1	3	16	0.05	0.28	0.12	0.16	0.16	0.1	0.2	0.44	0.52	0.06	0.18	0.96	0.145	0.393333	1.4397	0.0240501	0.994765	GABRA1	Environmental Information Processing;Organismal Systems;Organismal Systems;Human Diseases;Organismal Systems;Human Diseases	Signaling molecules and interaction;Nervous system;Sensory system;Substance dependence;Nervous system;Substance dependence	K05175;K05175;K05175;K05175;K05175;K05175
ENSOARG00000008693	245	611	798	424	234	141	347	237	62	14	51	53	24.33	60.92	87.32	40.08	21.93	12.41	31.1	26.99	5.88	1.42	5.45	5.78	41.165	12.77	-1.68866	0.0249662	0.994765	CISH	Environmental Information Processing;Organismal Systems	Signal transduction;Endocrine system	K04701;K04701
ENSOARG00000008994	3	2	6	1	0	2	7	6	31	2	0	7	0.1	0.07	0.23	0.03	0	0.06	0.22	0.23	1.01	0.07	0	0.26	0.0816667	0.298333	1.86911	0.026312	0.994765	-	-	-	-
ENSOARG00000007951	1	0	0	2	0	0	11	9	4	0	0	0	0.06	0	0	0.11	0	0	0.57	0.59	0.22	0	0	0	0.0283333	0.23	3.02106	0.0263781	0.994765	-	Organismal Systems;Organismal Systems	Immune system;Immune system	K07980;K07980
ENSOARG00000011464	13	2	5	5	12	4	28	36	6	9	11	4	0.7	0.11	0.3	0.26	0.61	0.19	1.36	2.22	0.31	0.49	0.64	0.24	0.361667	0.876667	1.27737	0.0269521	0.994765	SYT17	-	-	-
ENSOARG00000007104	0	1	0	1	1	0	3	2	5	1	2	2	0	0.08	0	0.08	0.08	0	0.22	0.19	0.39	0.08	0.18	0.18	0.04	0.206667	2.36923	0.0272369	0.994765	DLK2	-	-	-
ENSOARG00000012207	22	19	6	10	18	19	5	9	11	8	3	7	0.56	0.48	0.17	0.24	0.43	0.43	0.11	0.26	0.27	0.21	0.08	0.19	0.385	0.186667	-1.04439	0.027313	0.994765	EPHA7	Organismal Systems	Development	K05108
ENSOARG00000018873	0	1	1	1	0	0	1	2	4	2	7	0	0	0.05	0.05	0.04	0	0	0.04	0.1	0.17	0.09	0.34	0	0.0233333	0.123333	2.4021	0.0274687	0.994765	PRDM6	Metabolism	Amino acid metabolism	K20795
ENSOARG00000007731	12	20	9	19	33	17	26	91	31	6	13	36	1.26	2.1	1.04	1.89	3.26	1.58	2.46	10.92	3.1	0.64	1.46	4.14	1.855	3.78667	1.02951	0.0276371	0.994765	RSPO3	-	-	-
ENSOARG00000016091	6	2	2	2	3	6	0	0	2	1	0	1	0.57	0.19	0.21	0.18	0.27	0.51	0	0	0.18	0.1	0	0.1	0.321667	0.0633333	-2.34453	0.0277594	0.994765	-	-	-	-
ENSOARG00000010953	32	4	5	8	16	10	9	33	2	130	18	63	0.52	0.07	0.09	0.12	0.25	0.14	0.13	0.61	0.03	2.15	0.31	1.12	0.198333	0.725	1.87005	0.0280081	0.994765	XDH	Metabolism;Metabolism;Cellular Processes;Metabolism;Metabolism	Global and overview maps;Nucleotide metabolism;Transport and catabolism;Xenobiotics biodegradation and metabolism;Biosynthesis of other secondary metabolites	K00106;K00106;K00106;K00106;K00106
MSTRG.13046	39	12	27	13	29	25	30	8	76	16	140	33	2.64	0.81	2.01	0.84	1.85	1.5	1.83	0.62	4.9	1.1	10.18	2.45	1.60833	3.51333	1.12727	0.0280991	0.994765	--	-	-	-
ENSOARG00000019779	1	0	0	4	1	2	4	4	5	8	0	5	0.04	0	0	0.15	0.04	0.07	0.14	0.18	0.18	0.31	0	0.21	0.05	0.17	1.76553	0.0283626	0.994765	ARNTL2	-	-	-
ENSOARG00000015500	638	954	288	1302	252	331	291	493	221	234	79	426	34.74	52.16	17.29	67.52	12.95	15.97	14.3	30.79	11.48	12.99	4.63	25.47	33.4383	16.61	-1.00945	0.0284505	0.994765	-	-	-	-
ENSOARG00000017473	0	5	0	4	11	0	0	1	0	0	0	0	0	1.25	0	1.06	2.8	0	0	0.41	0	0	0	0	0.851667	0.0683333	-3.63963	0.0293517	0.994765	-	-	-	-
ENSOARG00000005392	3	2	2	0	1	5	0	1	0	0	0	0	0.03	0.02	0.03	0	0.01	0.05	0	0.01	0	0	0	0	0.0233333	0.00166667	-3.80735	0.0294835	0.994765	SCN2A	Organismal Systems	Sensory system	K04834
ENSOARG00000010653	30	12	10	9	11	5	6	8	10	1	1	3	1.83	0.74	0.67	0.52	0.63	0.27	0.33	0.56	0.58	0.06	0.07	0.2	0.776667	0.3	-1.37233	0.0295184	0.994765	ELMOD1	-	-	-
ENSOARG00000008505	0	5	5	1	7	2	0	0	1	0	1	1	0	0.23	0.25	0.04	0.3	0.08	0	0	0.04	0	0.05	0.05	0.15	0.0233333	-2.6845	0.0298875	0.994765	HCN1	-	-	-
ENSOARG00000005414	0	0	0	0	0	0	10	0	0	5	0	1	0	0	0	0	0	0	0.4	0	0	0.21	0	0.05	0.001	0.11	6.78136	0.0301913	0.994765	-	-	-	-
ENSOARG00000000417	2	18	7	34	10	3	4	5	7	4	2	2	0.38	3.44	1.47	6.16	1.8	0.51	0.69	1.09	1.27	0.78	0.41	0.42	2.29333	0.776667	-1.56208	0.0305149	0.994765	S100A9	Organismal Systems	Immune system	K21128
ENSOARG00000008353	5	0	3	5	1	2	1	0	0	0	0	1	2.15	0	1.42	2.04	0.4	0.76	0.39	0	0	0	0	0.47	1.12833	0.143333	-2.97675	0.0305861	0.994765	SMIM30	-	-	-
ENSOARG00000002486	500	663	909	427	310	719	1015	3618	927	471	638	583	46.04	61.3	92.26	37.44	26.93	58.66	84.36	382.11	81.45	44.22	63.18	58.94	53.7717	119.043	1.14657	0.0312331	0.994765	RRAD	-	-	-
ENSOARG00000009173	3	6	1	9	4	6	2	0	1	1	3	0	0.17	0.33	0.07	0.5	0.22	0.28	0.11	0	0.05	0.06	0.16	0	0.261667	0.0633333	-2.04669	0.0325202	0.994765	-	-	-	-
ENSOARG00000021062	0	1	0	1	1	1	3	6	4	0	3	1	0	0.04	0	0.04	0.04	0.04	0.11	0.29	0.16	0	0.13	0.05	0.0266667	0.123333	2.20945	0.0327401	0.994765	-	-	-	-
ENSOARG00000012446	0	0	1	0	0	1	5	2	2	3	1	0	0	0	0.16	0	0	0.13	0.66	0.34	0.28	0.45	0.16	0	0.0483333	0.315	2.70426	0.0327551	0.994765	-	-	-	-
ENSOARG00000001648	10	13	22	19	5	27	6	6	12	11	2	6	0.19	0.25	0.48	0.36	0.1	0.47	0.1	0.13	0.22	0.23	0.04	0.13	0.308333	0.141667	-1.12199	0.0329355	0.994765	-	-	-	-
ENSOARG00000007637	2539	6529	1246	509	4638	2481	4456	9108	13172	3582	4535	3400	79.21	204.52	42.85	15.12	136.53	68.58	125.47	325.91	392.14	113.93	152.15	116.46	91.135	204.343	1.16492	0.0330066	0.994765	LMCD1	-	-	-
ENSOARG00000007561	6	9	6	12	6	12	3	6	2	2	4	3	0.18	0.26	0.19	0.33	0.17	0.31	0.08	0.2	0.06	0.06	0.13	0.1	0.24	0.105	-1.19265	0.0332149	0.994765	SNAP91	-	-	-
ENSOARG00000005897	7	13	11	23	16	6	5	4	4	12	3	5	1.29	2.41	2.24	4.05	2.79	0.98	0.83	0.85	0.71	2.26	0.6	1.01	2.29333	1.04333	-1.13625	0.0334778	0.994765	-	-	-	-
ENSOARG00000007095	10	16	15	14	12	28	13	1	15	7	4	2	2.88	4.62	4.76	3.84	3.26	7.14	3.38	0.33	4.12	2.05	1.24	0.63	4.41667	1.95833	-1.17333	0.0345475	0.994765	NDUFA4L2	Metabolism;Organismal Systems;Human Diseases;Human Diseases;Human Diseases;Metabolism;Organismal Systems;Human Diseases	Global and overview maps;Environmental adaptation;Neurodegenerative diseases;Neurodegenerative diseases;Endocrine and metabolic diseases;Energy metabolism;Nervous system;Neurodegenerative diseases	K03948;K03948;K03948;K03948;K03948;K03948;K03948;K03948
ENSOARG00000007634	8	16	4	4	4	0	22	0	29	16	9	18	0.52	1.06	0.29	0.25	0.25	0	1.28	0	1.79	1.07	0.62	1.3	0.395	1.01	1.35443	0.0345557	0.994765	-	Organismal Systems	Development	K06551
ENSOARG00000000585	14	123	9	11	24	5	14	5	8	18	9	12	0.9	7.94	0.64	0.67	1.46	0.28	0.81	0.37	0.49	1.18	0.62	0.85	1.98167	0.72	-1.46065	0.0346079	0.994765	-	-	-	-
ENSOARG00000003270	7	17	20	13	15	8	14	6	3	1	0	8	0.92	2.25	2.91	1.63	1.87	0.93	1.67	0.91	0.38	0.13	0	1.16	1.75167	0.708333	-1.30623	0.0348239	0.994765	KCNMB1	Environmental Information Processing;Organismal Systems;Organismal Systems	Signal transduction;Circulatory system;Endocrine system	K04937;K04937;K04937
ENSOARG00000001985	60	115	15	22	40	68	272	28	84	142	20	102	3.24	6.23	0.89	1.13	2.04	3.25	13.25	1.73	4.33	7.82	1.16	6.05	2.79667	5.72333	1.03315	0.0349899	0.994765	OLFM1	-	-	-
ENSOARG00000003176	1	2	1	9	2	0	0	0	1	0	0	0	0.06	0.13	0.07	0.55	0.12	0	0	0	0.06	0	0	0	0.155	0.01	-3.9542	0.0351856	0.994765	-	-	-	-
ENSOARG00000009075	1	1	1	3	1	1	11	1	4	2	1	6	0.38	0.38	0.42	1.08	0.36	0.33	3.75	0.43	1.44	0.77	0.41	2.49	0.491667	1.54833	1.65496	0.0356496	0.994765	-	-	-	-
ENSOARG00000014207	2	3	4	2	0	1	8	3	10	8	1	3	0.2	0.3	0.43	0.19	0	0.09	0.71	0.34	0.94	0.8	0.11	0.32	0.201667	0.536667	1.41205	0.0356587	0.994765	ADORA2A	-	-	-
ENSOARG00000018770	1	5	1	3	2	6	1	1	0	1	0	0	0.08	0.42	0.09	0.24	0.16	0.45	0.08	0.1	0	0.09	0	0	0.24	0.045	-2.41504	0.0366605	0.994765	CXorf21	-	-	-
ENSOARG00000017917	3	4	5	1	2	10	1	0	3	1	0	1	0.08	0.1	0.14	0.02	0.05	0.23	0.02	0	0.07	0.03	0	0.03	0.103333	0.025	-2.04731	0.0369231	0.994765	GRIK4	Environmental Information Processing;Organismal Systems	Signaling molecules and interaction;Nervous system	K05204;K05204
ENSOARG00000008887	450	436	255	2120	234	322	293	396	286	211	151	367	11.49	11.18	7.18	51.55	5.64	7.29	6.75	11.6	6.97	5.49	4.15	10.29	15.7217	7.54167	-1.0598	0.0373553	0.994765	INTS6	-	-	-
ENSOARG00000013547	1	4	2	2	1	4	0	1	1	0	0	0	0.12	0.48	0.27	0.23	0.11	0.43	0	0.14	0.12	0	0	0	0.273333	0.0433333	-2.65711	0.0377204	0.994765	-	-	-	-
ENSOARG00000004474	10	9	15	8	11	16	3	10	8	4	0	4	0.62	0.56	1.02	0.47	0.64	0.87	0.17	0.71	0.47	0.25	0	0.27	0.696667	0.311667	-1.16046	0.0377957	0.994765	ZNF365	-	-	-
ENSOARG00000013391	2	1	2	0	3	3	2	7	7	9	1	4	0.04	0.02	0.05	0	0.06	0.06	0.04	0.17	0.14	0.2	0.02	0.09	0.0383333	0.11	1.52083	0.0378931	0.994765	-	-	-	-
ENSOARG00000008163	2	6	3	4	0	3	1	0	1	1	0	0	0.08	0.23	0.13	0.14	0	0.1	0.03	0	0.04	0.04	0	0	0.113333	0.0183333	-2.62803	0.0382178	0.994765	POU2F2	-	-	-
ENSOARG00000001760	2	1	7	2	1	1	0	0	0	1	0	1	0.12	0.06	0.46	0.11	0.06	0.05	0	0	0	0.06	0	0.07	0.143333	0.0216667	-2.72583	0.0382761	0.994765	ANKRD61	-	-	-
ENSOARG00000020071	2	3	5	5	0	3	0	1	0	1	0	1	0.47	0.71	1.3	1.13	0	0.63	0	0.27	0	0.24	0	0.26	0.706667	0.128333	-2.46113	0.0383269	0.994765	-	Human Diseases;Human Diseases;Human Diseases	Cancers;Substance dependence;Immune diseases	K11254;K11254;K11254
ENSOARG00000009554	1	0	0	0	1	0	0	3	6	0	6	0	0.25	0	0	0	0.24	0	0	0.86	1.44	0	1.62	0	0.0816667	0.653333	3	0.0394718	0.994765	CCL11	Environmental Information Processing;Organismal Systems;Organismal Systems;Human Diseases	Signaling molecules and interaction;Immune system;Immune system;Immune diseases	K16597;K16597;K16597;K16597
ENSOARG00000015526	2	1	5	1	2	9	6	16	12	4	0	15	0.08	0.04	0.23	0.04	0.08	0.34	0.23	0.78	0.48	0.17	0	0.7	0.135	0.393333	1.54279	0.0395399	0.994765	ACHE	Organismal Systems;Metabolism	Nervous system;Lipid metabolism	K01049;K01049
ENSOARG00000012839	178	265	127	1630	61	93	93	190	64	116	87	115	10.48	15.67	8.24	91.41	3.39	4.85	4.94	12.83	3.6	6.96	5.51	7.44	22.34	6.88	-1.69915	0.0399526	0.994765	PM20D2	-	-	-
ENSOARG00000004403	2358	1828	729	6286	671	1409	1045	1608	1348	1055	375	618	29.19	22.72	9.95	74.11	7.84	15.46	11.68	22.83	15.93	13.32	4.99	8.4	26.545	12.8583	-1.04574	0.0400913	0.994765	ARID5B	-	-	-
ENSOARG00000005250	4	2	0	1	2	3	0	0	1	0	0	0	0.19	0.1	0	0.05	0.09	0.13	0	0	0.05	0	0	0	0.0933333	0.00833333	-3.48543	0.0403294	0.994765	-	-	-	-
ENSOARG00000005401	5	10	5	13	6	4	5	4	3	2	1	1	0.12	0.24	0.12	0.29	0.13	0.08	0.12	0.12	0.07	0.05	0.03	0.03	0.163333	0.07	-1.22239	0.0405437	0.994765	-	-	-	-
ENSOARG00000020683	3	3	1	1	1	2	0	0	0	0	0	1	0.55	0.56	0.2	0.18	0.17	0.33	0	0	0	0	0	0.2	0.331667	0.0333333	-3.3147	0.0407785	0.994765	-	-	-	-
ENSOARG00000014856	51	60	36	40	7	106	12	18	6	47	5	37	0.7	0.82	0.54	0.52	0.08	1.27	0.15	0.29	0.08	0.65	0.07	0.56	0.655	0.3	-1.12653	0.0410623	0.994765	-	-	-	-
ENSOARG00000001772	14	28	8	68	12	9	6	17	13	7	5	6	0.57	1.14	0.36	2.63	0.46	0.32	0.22	0.79	0.5	0.29	0.22	0.27	0.913333	0.381667	-1.25883	0.0411094	0.994765	FOXP2	-	-	-
ENSOARG00000008315	0	2	1	3	1	0	3	2	7	2	2	5	0	0.15	0.08	0.21	0.07	0	0.2	0.17	0.49	0.15	0.16	0.41	0.085	0.263333	1.63136	0.0415652	0.994765	CDKL4	-	-	-
MSTRG.14445	9	9	4	27	5	16	4	6	5	0	4	7	2.07	2.15	1.02	5.89	1.06	3.28	0.86	1.7	1.15	0	1.01	1.81	2.57833	1.08833	-1.24432	0.0420248	0.994765	METTL5	-	-	-
ENSOARG00000008395	0	0	0	2	0	0	0	4	1	7	0	3	0	0	0	0.18	0	0	0	0.44	0.09	0.69	0	0.32	0.03	0.256667	3.09686	0.0429572	0.994765	DCUN1D2	-	-	-
ENSOARG00000013340	0	5	2	6	2	4	0	0	2	0	0	1	0	1.84	0.81	2.1	0.69	1.3	0	0	0.7	0	0	0.4	1.12333	0.183333	-2.61525	0.0438983	0.994765	-	Environmental Information Processing;Organismal Systems	Signaling molecules and interaction;Immune system	K21096;K21096
ENSOARG00000001545	1	1	1	1	1	0	1	4	7	0	3	3	0.15	0.15	0.16	0.14	0.14	0	0.13	0.68	0.98	0	0.47	0.48	0.123333	0.456667	1.88858	0.0445639	0.994765	PGF	-	-	-
ENSOARG00000003304	18	4	14	0	2	5	1	0	4	1	4	2	0.27	0.06	0.23	0	0.03	0.07	0.01	0	0.06	0.02	0.06	0.03	0.11	0.03	-1.87447	0.0446659	0.994765	PLCH1	Metabolism;Metabolism	Global and overview maps;Carbohydrate metabolism	K19006;K19006
MSTRG.1635	3	5	20	11	13	29	0	1	6	3	12	4	0.37	0.63	2.75	1.31	1.53	3.21	0	0.14	0.71	0.38	1.61	0.55	1.63333	0.565	-1.5315	0.0451191	0.994765	--	-	-	-
ENSOARG00000018128	0	1	1	1	0	0	0	5	4	3	0	3	0	0.05	0.05	0.04	0	0	0	0.26	0.18	0.14	0	0.15	0.0233333	0.121667	2.38247	0.0451645	0.994765	-	-	-	-
MSTRG.13336	4	7	0	23	7	6	9	29	11	20	2	17	0.33	0.58	0	1.79	0.54	0.44	0.67	2.73	0.86	1.67	0.18	1.53	0.613333	1.27333	1.05387	0.0452822	0.994765	--	-	-	-
ENSOARG00000003109	2	2	4	2	5	4	3	1	0	0	0	0	0.12	0.12	0.27	0.12	0.29	0.22	0.17	0.07	0	0	0	0	0.19	0.04	-2.24793	0.0459957	0.994765	PARD6A	Human Diseases;Cellular Processes;Environmental Information Processing;Organismal Systems;Cellular Processes;Environmental Information Processing	Infectious diseases;Transport and catabolism;Signal transduction;Development;Cellular community - eukaryotes;Signal transduction	K06093;K06093;K06093;K06093;K06093;K06093
ENSOARG00000017911	1	2	1	1	0	6	0	0	0	0	0	0	0.07	0.15	0.08	0.07	0	0.39	0	0	0	0	0	0	0.126667	0.001	-6.98489	0.0460539	0.994765	-	-	-	-
ENSOARG00000002870	0	0	0	0	1	0	4	0	6	0	3	0	0	0	0	0	0.03	0	0.1	0	0.16	0	0.09	0	0.005	0.0583333	3.54432	0.0472084	0.994765	GPRIN1	-	-	-
MSTRG.7489	1	3	2	0	2	0	0	3	6	2	3	13	0.1	0.29	0.21	0	0.18	0	0	0.33	0.55	0.2	0.31	1.37	0.13	0.46	1.82312	0.0476723	0.994765	--	-	-	-
ENSOARG00000019803	15	16	18	45	15	14	10	14	4	6	2	20	2.3	2.47	3.05	6.58	2.17	1.9	1.39	2.46	0.59	0.94	0.33	3.37	3.07833	1.51333	-1.02442	0.0477606	0.994765	YAF2	-	-	-
ENSOARG00000006677	0	2	0	1	1	3	4	1	4	1	4	7	0	0.08	0	0.04	0.04	0.1	0.14	0.04	0.14	0.04	0.16	0.29	0.0433333	0.135	1.63941	0.0481188	0.994765	ABCG8	Organismal Systems;Environmental Information Processing;Organismal Systems;Organismal Systems	Digestive system;Membrane transport;Digestive system;Digestive system	K05684;K05684;K05684;K05684
ENSOARG00000019299	2	0	2	0	0	1	0	2	8	5	1	5	0.34	0	0.34	0	0	0.14	0	0.36	1.23	0.73	0.17	0.85	0.136667	0.556667	2.02615	0.0484665	0.994765	-	-	-	-
ENSOARG00000016025	6	5	4	2	3	5	4	2	1	0	0	0	0.1	0.08	0.07	0.03	0.05	0.07	0.06	0.04	0.02	0	0	0	0.0666667	0.02	-1.73697	0.0487171	0.994765	ZNF831	-	-	-
ENSOARG00000014645	3	4	0	0	0	2	4	5	6	4	2	4	0.39	0.52	0	0	0	0.23	0.47	0.74	0.74	0.53	0.28	0.57	0.19	0.555	1.54649	0.0494794	0.994765	TNFSF18	Environmental Information Processing	Signaling molecules and interaction	K05479

## Sheet: HH vs NH DEGs
id	HH1_count	HH2_count	HH3_count	HH4_count	HH5_count	HH6_count	NH1_count	NH2_count	NH3_count	NH4_count	NH5_count	NH6_count	HH1_fpkm	HH2_fpkm	HH3_fpkm	HH4_fpkm	HH5_fpkm	HH6_fpkm	NH1_fpkm	NH2_fpkm	NH3_fpkm	NH4_fpkm	NH5_fpkm	NH6_fpkm	HH_mean	NH_mean	log2(fc)	PValue	FDR	Symbol	KEGG_A_class	KEGG_B_class	K_ID
ENSOARG00000006444	25	16	4	10	4	11	149	79	69	78	60	79	0.33	0.21	0.06	0.12	0.05	0.12	1.75	1.09	0.95	1.2	0.91	1.2	0.148333	1.18333	2.99594	4.98928e-16	8.47429e-12	-	Cellular Processes	Cellular community - eukaryotes	K10352
ENSOARG00000006821	1	1	0	0	1	1	280	199	150	166	1	0	0.1	0.1	0	0	0.09	0.09	24.06	19.95	15.11	18.78	0.11	0	0.0633333	13.0017	7.68152	7.37337e-12	6.26183e-08	-	-	-	-
ENSOARG00000016806	13	14	10	27	16	32	49	40	58	35	41	35	0.97	1.05	0.82	1.92	1.13	2.12	3.29	3.13	4.55	3.09	3.54	3.04	1.335	3.44	1.36557	1.40201e-07	0.000793772	ASPA	Metabolism;Metabolism;Metabolism	Global and overview maps;Amino acid metabolism;Amino acid metabolism	K01437;K01437;K01437
ENSOARG00000008693	245	611	798	424	234	141	97	112	66	63	61	168	24.33	60.92	87.32	40.08	21.93	12.41	8.66	11.65	6.89	7.39	6.99	19.37	41.165	10.1583	-2.01875	2.09103e-06	0.00887904	CISH	Environmental Information Processing;Organismal Systems	Signal transduction;Endocrine system	K04701;K04701
ENSOARG00000007268	19	24	40	37	21	50	83	78	83	44	75	43	0.25	0.32	0.57	0.46	0.26	0.58	0.98	1.08	1.14	0.67	1.13	0.65	0.406667	0.941667	1.21137	3.51689e-06	0.0119469	MYH8	Cellular Processes	Cellular community - eukaryotes	K10352
MSTRG.14043	3	2	0	6	0	4	36	5	8	13	20	9	0.29	0.19	0	0.54	0	0.34	3.08	0.5	0.8	1.46	2.2	0.99	0.226667	1.505	2.73112	1.33325e-05	0.037742	--	-	-	-
ENSOARG00000015061	3	2	3	6	1	1	52	13	14	7	9	3	0.15	0.1	0.16	0.28	0.05	0.04	2.29	0.67	0.72	0.4	0.51	0.17	0.13	0.793333	2.60942	3.75588e-05	0.0788034	TIGD4	-	-	-
ENSOARG00000016680	5	7	5	3	6	4	28	24	20	10	16	4	0.12	0.17	0.14	0.07	0.14	0.09	0.62	0.62	0.52	0.29	0.46	0.11	0.121667	0.436667	1.8436	4.44859e-05	0.0788034	-	-	-	-
MSTRG.7977	135	371	413	193	104	94	52	81	50	44	38	101	7.65	21.12	25.81	10.42	5.56	4.72	2.65	4.81	2.98	2.95	2.49	6.65	12.5467	3.755	-1.74042	4.63959e-05	0.0788034	--	Environmental Information Processing;Environmental Information Processing	Signal transduction;Signal transduction	K04444;K04444
MSTRG.7489	1	3	2	0	2	0	16	3	12	16	8	3	0.1	0.29	0.21	0	0.18	0	1.38	0.3	1.21	1.82	0.89	0.34	0.13	0.99	2.92892	7.08354e-05	0.102341	--	-	-	-
ENSOARG00000002620	14	15	2	4	6	6	16	17	42	34	68	10	0.63	0.68	0.1	0.17	0.26	0.24	0.65	0.81	2	1.82	3.55	0.53	0.346667	1.56	2.16993	7.30188e-05	0.102341	CES2	Metabolism	Xenobiotics biodegradation and metabolism	K03927
MSTRG.3595	14	15	12	20	8	9	24	16	39	24	36	31	0.92	0.99	0.87	1.26	0.5	0.53	1.42	1.11	2.71	1.87	2.74	2.38	0.845	2.03833	1.27037	7.83298e-05	0.102341	--	-	-	-
ENSOARG00000011764	25	24	19	24	35	21	8	10	10	4	12	10	0.33	0.32	0.27	0.3	0.43	0.24	0.09	0.14	0.14	0.06	0.18	0.15	0.315	0.126667	-1.31431	0.000129314	0.156886	CROCC	-	-	-
ENSOARG00000004099	1	1	0	0	0	1	5	7	4	4	7	6	0.03	0.03	0	0	0	0.03	0.13	0.21	0.12	0.13	0.23	0.2	0.015	0.17	3.5025	0.000161054	0.182366	CDHR3	-	-	-
ENSOARG00000007908	2	10	6	2	7	2	12	22	8	13	18	20	0.07	0.33	0.22	0.06	0.22	0.06	0.36	0.77	0.28	0.51	0.69	0.77	0.16	0.563333	1.81592	0.000198232	0.210435	MMP9	Human Diseases;Human Diseases;Human Diseases;Human Diseases;Human Diseases;Organismal Systems;Organismal Systems;Human Diseases;Organismal Systems;Environmental Information Processing;Human Diseases;Human Diseases;Organismal Systems;Human Diseases	Cancers;Cancers;Cancers;Cardiovascular diseases;Cancers;Endocrine system;Immune system;Infectious diseases;Endocrine system;Signal transduction;Cancers;Drug resistance;Immune system;Cancers	K01403;K01403;K01403;K01403;K01403;K01403;K01403;K01403;K01403;K01403;K01403;K01403;K01403;K01403
ENSOARG00000013288	1	4	3	5	2	5	28	4	5	3	93	3	0.01	0.02	0.02	0.03	0.01	0.03	0.16	0.03	0.03	0.02	0.67	0.02	0.02	0.155	2.9542	0.000263247	0.263015	PKHD1	-	-	-
ENSOARG00000016502	51	105	39	124	67	103	42	52	26	43	25	29	0.2	0.42	0.17	0.47	0.25	0.37	0.15	0.22	0.11	0.2	0.12	0.13	0.313333	0.155	-1.01543	0.000338102	0.319037	ADGRV1	-	-	-
ENSOARG00000007707	2	75	18	420	5	2	10	5	2	3	0	2	0.04	1.35	0.35	7.14	0.08	0.03	0.16	0.09	0.04	0.06	0	0.04	1.49833	0.065	-4.52678	0.000496134	0.401278	NRCAM	Environmental Information Processing	Signaling molecules and interaction	K06756
ENSOARG00000015395	87	132	97	378	187	109	109	76	61	78	57	59	6.07	9.25	7.47	25.13	12.32	6.74	6.84	5.56	4.48	6.43	4.6	4.78	11.1633	5.44833	-1.03488	0.000653834	0.414454	OXNAD1	-	-	-
MSTRG.10710	7	11	12	13	8	5	69	17	15	15	26	9	0.17	0.27	0.33	0.31	0.19	0.11	1.54	0.44	0.39	0.44	0.75	0.26	0.23	0.636667	1.4689	0.000678985	0.414454	Pol	Cellular Processes	Transport and catabolism	K00308
ENSOARG00000000312	5	3	2	1	2	4	36	5	5	5	15	7	0.24	0.15	0.11	0.05	0.09	0.17	1.56	0.25	0.25	0.28	0.84	0.39	0.135	0.595	2.13993	0.000751362	0.414454	-	-	-	-
ENSOARG00000011604	3	3	2	5	5	9	22	11	11	6	19	6	0.1	0.1	0.07	0.16	0.16	0.27	0.67	0.39	0.39	0.24	0.74	0.24	0.143333	0.445	1.63443	0.000760975	0.414454	FAM111B	-	-	-
ENSOARG00000000681	256	498	258	2475	361	210	226	155	258	109	95	57	4.75	9.27	5.27	43.71	6.32	3.45	3.77	3.01	5.03	2.39	2.03	1.23	12.1283	2.91	-2.05929	0.00080524	0.414454	SCN3B	-	-	-
MSTRG.8203	31	98	48	69	85	19	47	25	18	14	16	16	1.07	3.4	1.83	2.27	2.77	0.58	1.46	0.91	0.65	0.57	0.64	0.64	1.98667	0.811667	-1.29139	0.000928855	0.45076	--	Environmental Information Processing	Signaling molecules and interaction	K06797
MSTRG.18566	15859	7639	14341	16419	22312	18363	14024	3512	11011	5863	5965	3328	1110.32	537.05	1106.81	1094.71	1473.99	1139.14	882.61	257.59	810.39	484.71	482.28	270.52	1077	531.35	-1.01929	0.00110301	0.50634	--	-	-	-
ENSOARG00000004972	24	45	25	49	28	10	17	9	18	9	10	8	0.32	0.6	0.37	0.63	0.35	0.12	0.2	0.13	0.26	0.14	0.15	0.12	0.398333	0.166667	-1.25701	0.00120004	0.528894	TMEM171	-	-	-
ENSOARG00000016825	1	1	0	1	0	0	2	6	6	3	7	2	0.03	0.03	0	0.02	0	0	0.05	0.16	0.16	0.09	0.2	0.06	0.0133333	0.12	3.16993	0.00127168	0.528894	ADAMTS19	-	-	-
MSTRG.3771	38	66	123	17	32	58	9	7	30	15	20	21	2.62	4.58	9.36	1.12	2.09	3.55	0.56	0.51	2.16	1.22	1.59	1.68	3.88667	1.28667	-1.5949	0.00127669	0.528894	--	Organismal Systems	Sensory system	K08474
MSTRG.17845	1	0	4	33	1	1	0	0	0	0	0	0	0.08	0	0.37	2.62	0.08	0.07	0	0	0	0	0	0	0.536667	0.001	-9.06788	0.00131951	0.533617	--	-	-	-
ENSOARG00000014179	10	24	8	23	12	23	2	3	5	4	6	10	0.55	1.33	0.49	1.21	0.62	1.12	0.1	0.17	0.29	0.26	0.38	0.64	0.886667	0.306667	-1.53172	0.00138228	0.543134	ZNF514	-	-	-
ENSOARG00000016064	36	49	32	22	48	48	16	27	18	16	10	18	4.02	5.49	3.93	2.34	5.05	4.74	1.6	3.16	2.11	2.11	1.29	2.33	4.26167	2.1	-1.02103	0.001407	0.543134	-	-	-	-
ENSOARG00000008325	3	5	3	2	4	8	0	0	0	1	0	1	0.26	0.43	0.28	0.16	0.33	0.61	0	0	0	0.1	0	0.1	0.345	0.0333333	-3.37156	0.00151767	0.551412	-	-	-	-
ENSOARG00000003612	18	27	35	181	17	34	18	12	21	15	12	11	0.3	0.45	0.64	2.84	0.26	0.5	0.27	0.21	0.36	0.29	0.23	0.21	0.831667	0.261667	-1.66828	0.00162526	0.563368	ABCC8	Organismal Systems;Environmental Information Processing;Human Diseases	Endocrine system;Membrane transport;Endocrine and metabolic diseases	K05032;K05032;K05032
ENSOARG00000004376	10	11	10	14	16	7	9	1	0	5	2	1	0.43	0.47	0.47	0.57	0.64	0.26	0.35	0.04	0	0.25	0.1	0.05	0.473333	0.131667	-1.84597	0.00204691	0.643829	FLRT1	-	-	-
ENSOARG00000020789	9	12	54	32	87	108	40	7	11	6	5	15	0.94	1.26	6.2	3.18	8.55	9.97	3.75	0.76	1.2	0.74	0.6	1.81	5.01667	1.47667	-1.76438	0.00220273	0.668095	-	-	-	-
MSTRG.8609	7	3	13	10	32	8	42	29	20	30	19	25	0.25	0.11	0.5	0.33	1.06	0.25	1.33	1.07	0.74	1.24	0.77	1.02	0.416667	1.02833	1.30334	0.00227999	0.670412	--	-	-	-
ENSOARG00000012256	2	1	3	2	1	4	10	7	13	4	5	4	0.13	0.06	0.21	0.12	0.06	0.22	0.56	0.46	0.86	0.3	0.36	0.29	0.133333	0.471667	1.82273	0.0023642	0.670412	SERTAD4	-	-	-
ENSOARG00000013777	6	12	12	3	8	8	15	34	26	9	16	13	0.52	1.04	1.15	0.25	0.65	0.61	1.17	3.09	2.37	0.92	1.6	1.31	0.703333	1.74333	1.30957	0.00236825	0.670412	-	Metabolism;Human Diseases;Metabolism;Metabolism;Metabolism	Global and overview maps;Cancers;Lipid metabolism;Xenobiotics biodegradation and metabolism;Metabolism of cofactors and vitamins	K00079;K00079;K00079;K00079;K00079
ENSOARG00000015587	8	10	6	3	11	12	22	11	15	20	20	13	0.12	0.15	0.1	0.04	0.15	0.16	0.29	0.17	0.23	0.35	0.34	0.22	0.12	0.266667	1.152	0.00259173	0.69874	-	-	-	-
ENSOARG00000019622	17	4	2	11	4	15	2	0	3	1	1	3	0.5	0.12	0.06	0.31	0.11	0.39	0.05	0	0.09	0.03	0.03	0.1	0.248333	0.05	-2.31228	0.00263781	0.70005	NELL2	-	-	-
ENSOARG00000006967	27	10	25	4	13	69	105	31	52	51	148	35	0.87	0.32	0.89	0.12	0.39	1.96	3.03	1.04	1.76	1.94	5.49	1.31	0.758333	2.42833	1.67906	0.00287699	0.731357	ITGB6	Environmental Information Processing;Human Diseases;Cellular Processes;Cellular Processes;Human Diseases;Environmental Information Processing;Human Diseases;Human Diseases	Signal transduction;Infectious diseases;Cell motility;Cellular community - eukaryotes;Cardiovascular diseases;Signaling molecules and interaction;Cardiovascular diseases;Cardiovascular diseases	K06589;K06589;K06589;K06589;K06589;K06589;K06589;K06589
ENSOARG00000014436	993	909	759	179	917	1286	3002	1310	1382	1471	2489	866	13.37	12.28	11.26	2.29	11.65	15.34	36.32	18.47	19.55	23.38	38.68	13.53	11.0317	24.9883	1.1796	0.00288495	0.731357	C4orf54	-	-	-
ENSOARG00000015588	2	1	2	19	2	4	0	0	0	1	1	0	0.12	0.06	0.13	1.05	0.11	0.21	0	0	0	0.07	0.07	0	0.28	0.0233333	-3.58496	0.00318251	0.749766	ATP6V1C2	Metabolism;Human Diseases;Cellular Processes;Metabolism;Environmental Information Processing;Human Diseases;Organismal Systems;Organismal Systems	Global and overview maps;Infectious diseases;Transport and catabolism;Energy metabolism;Signal transduction;Immune diseases;Nervous system;Excretory system	K02148;K02148;K02148;K02148;K02148;K02148;K02148;K02148
ENSOARG00000008537	312	137	200	69	285	179	1143	343	400	281	483	132	3.41	1.5	2.41	0.72	2.94	1.73	11.21	3.92	4.59	3.62	6.09	1.67	2.11833	5.18333	1.29095	0.00324054	0.749766	NAV2	-	-	-
ENSOARG00000001172	22	16	95	29	27	136	25	10	17	22	15	18	0.27	0.19	1.27	0.33	0.31	1.46	0.27	0.13	0.22	0.31	0.21	0.25	0.638333	0.231667	-1.46226	0.00363249	0.752931	NXPE4	-	-	-
ENSOARG00000009047	2	6	0	9	8	3	0	2	0	0	0	0	0.12	0.42	0	0.59	0.49	0.16	0	0.17	0	0	0	0	0.296667	0.0283333	-3.38827	0.00368499	0.752931	-	Organismal Systems	Digestive system	K14737
ENSOARG00000014199	477	639	1013	3601	2104	645	458	446	869	545	398	519	26.78	36.02	62.7	192.53	111.47	32.09	23.12	26.23	51.29	36.13	25.8	33.84	76.9317	32.735	-1.23274	0.00372865	0.752931	PLIN2	Organismal Systems	Endocrine system	K17284
ENSOARG00000014405	3	2	2	0	0	0	7	13	6	4	0	11	0.08	0.06	0.06	0	0	0	0.18	0.38	0.18	0.13	0	0.36	0.0333333	0.205	2.62059	0.00377852	0.752931	-	-	-	-
MSTRG.15557	7	1	4	2	2	2	0	0	1	0	0	0	1.65	0.24	1.04	0.45	0.45	0.42	0	0	0.25	0	0	0	0.708333	0.0416667	-4.08746	0.00381562	0.752931	--	-	-	-
ENSOARG00000020943	6	5	2	2	1	8	0	2	0	0	0	0	0.35	0.29	0.13	0.11	0.05	0.41	0	0.12	0	0	0	0	0.223333	0.02	-3.48113	0.00387954	0.752931	-	-	-	-
MSTRG.7849	50	15	0	26	0	1	0	0	0	0	0	1	2.37	0.71	0	1.17	0	0.04	0	0	0	0	0	0.05	0.715	0.00833333	-6.42291	0.00404811	0.763968	--	Organismal Systems	Digestive system	K14211
ENSOARG00000006702	7	3	14	7	23	10	34	18	25	16	34	12	0.37	0.16	0.81	0.35	1.14	0.47	1.61	0.99	1.38	0.99	2.06	0.73	0.55	1.29333	1.23359	0.00411532	0.767453	-	-	-	-
MSTRG.16816	2	6	10	0	1	6	6	13	32	23	25	1	0.22	0.65	1.19	0	0.1	0.58	0.58	1.48	3.65	2.94	3.13	0.13	0.456667	1.985	2.11993	0.00469844	0.767453	--	-	-	-
ENSOARG00000002946	2	11	2	2	7	2	14	5	21	4	14	14	0.2	1.11	0.22	0.19	0.66	0.18	1.26	0.53	2.22	0.47	1.62	1.63	0.426667	1.28833	1.59432	0.00469915	0.767453	HDHD3	-	-	-
ENSOARG00000019045	3	4	2	9	4	4	3	1	3	75	3	58	0.23	0.31	0.17	0.66	0.29	0.27	0.21	0.08	0.24	6.82	0.27	5.19	0.321667	2.135	2.7306	0.00492033	0.787649	TRAT1	-	-	-
ENSOARG00000000265	1	2	0	1	2	0	9	1	8	2	4	5	0.16	0.31	0	0.15	0.29	0	1.26	0.16	1.31	0.37	0.72	0.91	0.151667	0.788333	2.3779	0.00492914	0.787649	TWIST2	Human Diseases	Cancers	K09069
ENSOARG00000009930	148	275	170	1140	208	162	108	206	152	130	93	93	7.47	13.94	9.46	54.8	9.91	7.25	4.9	10.89	8.07	7.75	5.42	5.45	17.1383	7.08	-1.27541	0.00496194	0.787649	PSPH	Metabolism;Metabolism;Metabolism;Metabolism	Global and overview maps;Global and overview maps;Global and overview maps;Amino acid metabolism	K01079;K01079;K01079;K01079
ENSOARG00000013028	7	7	11	9	13	17	8	4	3	1	4	2	0.19	0.24	0.33	0.23	0.36	0.46	0.19	0.14	0.11	0.03	0.16	0.08	0.301667	0.118333	-1.3501	0.00520595	0.797035	KIRREL3	-	-	-
MSTRG.6109	99	81	77	188	146	165	38	20	35	59	69	92	20.95	17.21	17.96	37.88	29.15	30.94	7.23	4.43	7.79	14.74	16.86	22.6	25.6817	12.275	-1.06502	0.00522945	0.797035	--	-	-	-
ENSOARG00000007506	20	16	13	8	15	13	6	3	8	4	4	8	2.27	1.82	1.62	0.86	1.6	1.31	0.61	0.36	0.95	0.54	0.52	1.05	1.58	0.671667	-1.23411	0.00567317	0.797035	NSG1	-	-	-
ENSOARG00000017114	6	11	5	6	13	18	5	6	1	2	2	2	0.07	0.12	0.06	0.06	0.14	0.18	0.05	0.07	0.01	0.03	0.03	0.03	0.105	0.0366667	-1.51785	0.00585628	0.797035	ABCA4	Environmental Information Processing	Membrane transport	K05644
ENSOARG00000011529	4	2	4	1	3	7	0	0	0	0	0	2	0.11	0.05	0.12	0.03	0.08	0.17	0	0	0	0	0	0.06	0.0933333	0.01	-3.22239	0.00594597	0.797035	ZFR2	-	-	-
ENSOARG00000018227	0	14	4	4	24	11	42	16	12	29	13	35	0	0.43	0.13	0.12	0.69	0.3	1.15	0.51	0.38	1.04	0.46	1.24	0.278333	0.796667	1.51716	0.00609019	0.797035	WSCD2	-	-	-
ENSOARG00000009489	0	1	1	0	0	0	2	1	2	3	5	3	0	0.07	0.07	0	0	0	0.12	0.07	0.14	0.24	0.39	0.23	0.0233333	0.198333	3.08746	0.00625147	0.797035	KLHDC9	-	-	-
ENSOARG00000009097	88	94	69	73	56	133	137	113	165	70	81	351	1.93	2.07	1.67	1.53	1.16	2.59	2.7	2.6	3.81	1.81	2.05	8.94	1.825	3.65167	1.00066	0.00626603	0.797035	-	-	-	-
MSTRG.3602	23	22	32	83	39	57	324	43	51	41	47	55	0.66	0.99	1.43	1.79	0.53	1.25	7.56	1.72	2.11	2.37	1.31	0.92	1.10833	2.665	1.26574	0.00638708	0.797035	GPR157	-	-	-
ENSOARG00000014207	2	3	4	2	0	1	14	4	2	13	5	4	0.2	0.3	0.43	0.19	0	0.09	1.24	0.41	0.21	1.51	0.57	0.46	0.201667	0.733333	1.8625	0.00661815	0.797229	ADORA2A	-	-	-
ENSOARG00000017181	1	1	0	3	0	0	8	2	1	4	6	4	0.02	0.02	0	0.06	0	0	0.15	0.04	0.02	0.1	0.14	0.1	0.0166667	0.0916667	2.45943	0.00715193	0.832025	CCDC158	-	-	-
ENSOARG00000021044	6	6	15	10	10	17	34	17	23	20	22	6	0.85	0.85	2.34	1.35	1.33	2.13	4.32	2.52	3.42	3.34	3.59	0.99	1.475	3.03	1.0386	0.00722674	0.834483	-	Human Diseases	Infectious diseases	K10071
ENSOARG00000018757	10565	9058	5411	35945	9730	7600	7065	8600	5081	6124	3169	5143	563.99	485.53	318.5	1827.38	490.12	359.48	339.04	480.95	285.13	386.02	195.35	318.8	674.167	334.215	-1.01233	0.00727133	0.834483	GLUL	Metabolism;Cellular Processes;Organismal Systems;Organismal Systems;Metabolism;Metabolism;Metabolism;Metabolism;Metabolism	Global and overview maps;Cell growth and death;Nervous system;Nervous system;Global and overview maps;Amino acid metabolism;Carbohydrate metabolism;Amino acid metabolism;Energy metabolism	K01915;K01915;K01915;K01915;K01915;K01915;K01915;K01915;K01915
MSTRG.14180	5	14	3	9	6	5	2	4	2	1	1	1	0.74	2.09	0.49	1.28	0.84	0.66	0.27	0.62	0.31	0.18	0.17	0.17	1.01667	0.286667	-1.8264	0.00755614	0.843961	--	Genetic Information Processing	Replication and repair	K10838
ENSOARG00000010096	0	5	0	0	0	0	0	8	4	12	11	2	0	0.6	0	0	0	0	0	1.11	0.5	1.86	1.58	0.34	0.1	0.898333	3.16725	0.00762592	0.843961	-	-	-	-
ENSOARG00000014924	19	16	20	24	45	9	85	36	69	16	69	11	1.27	1.07	1.47	1.53	2.83	0.53	5.1	2.52	4.84	1.26	5.32	0.85	1.45	3.315	1.19296	0.00765205	0.843961	-	-	-	-
ENSOARG00000018579	26	30	18	107	34	39	20	27	12	20	16	16	0.73	0.84	0.55	2.85	0.9	0.97	0.5	0.79	0.35	0.66	0.52	0.52	1.14	0.556667	-1.03415	0.0085121	0.889903	CCDC146	-	-	-
MSTRG.17007	19	8	2	2	3	19	3	1	1	1	3	3	2.6	1.1	0.3	0.26	0.39	2.3	0.37	0.14	0.14	0.16	0.47	0.48	1.15833	0.293333	-1.98144	0.00867749	0.889903	--	-	-	-
ENSOARG00000012839	178	265	127	1630	61	93	67	102	95	129	27	72	10.48	15.67	8.24	91.41	3.39	4.85	3.55	6.29	5.88	8.97	1.84	4.92	22.34	5.24167	-2.09153	0.00874356	0.889903	PM20D2	-	-	-
MSTRG.12167	0	3	1	7	11	2	1	1	0	0	0	0	0	0.13	0.05	0.3	0.46	0.08	0.04	0.05	0	0	0	0	0.17	0.015	-3.5025	0.00880563	0.889903	--	-	-	-
MSTRG.3553	7	31	5	87	7	4	7	3	6	4	5	8	0.26	1.14	0.2	3.03	0.24	0.13	0.23	0.12	0.23	0.17	0.21	0.34	0.833333	0.216667	-1.94342	0.00880645	0.889903	--	-	-	-
ENSOARG00000000578	6	13	30	27	6	21	13	97	49	15	31	25	0.2	0.45	1.11	0.88	0.19	0.63	0.4	3.45	1.76	0.6	1.22	0.99	0.576667	1.40333	1.28305	0.0097104	0.931814	CDCA7	-	-	-
ENSOARG00000017349	9	10	8	8	9	12	23	15	29	21	6	9	0.19	0.21	0.18	0.16	0.18	0.22	0.43	0.33	0.64	0.52	0.15	0.22	0.19	0.381667	1.00631	0.00982423	0.933699	-	-	-	-
ENSOARG00000009077	5	8	1	6	1	7	6	12	12	5	17	10	0.32	0.51	0.07	0.36	0.06	0.39	0.34	0.8	0.8	0.37	1.24	0.74	0.285	0.715	1.32698	0.00983998	0.933699	NKAPL	-	-	-
ENSOARG00000004379	2	2	3	8	3	7	7	10	11	11	12	3	0.1	0.1	0.17	0.39	0.15	0.32	0.33	0.54	0.6	0.67	0.72	0.18	0.205	0.506667	1.30541	0.0099311	0.93711	C1RL	-	-	-
ENSOARG00000019354	225	703	176	2574	406	176	177	188	296	231	37	107	9.21	28.89	7.94	100.32	15.68	6.38	6.51	8.06	12.74	11.16	1.75	5.09	28.07	7.55167	-1.89416	0.0100318	0.93849	SLC7A8	Organismal Systems	Digestive system	K13781
ENSOARG00000002307	22	30	26	26	6	84	43	114	90	22	55	72	2.19	3	2.86	2.47	0.56	7.42	3.85	11.91	9.43	2.59	6.33	8.33	3.08333	7.07333	1.1979	0.0101309	0.940287	DLK1	-	-	-
MSTRG.1508	19	33	6	177	70	15	12	21	19	9	20	14	0.4	0.7	0.14	3.57	1.4	0.28	0.23	0.47	0.42	0.23	0.49	0.34	1.08167	0.363333	-1.57389	0.0108172	0.954622	--	Human Diseases;Environmental Information Processing;Environmental Information Processing;Environmental Information Processing;Cellular Processes;Environmental Information Processing;Human Diseases;Human Diseases;Human Diseases	Cancers;Signal transduction;Signal transduction;Signal transduction;Cell motility;Signal transduction;Cancers;Cancers;Cancers	K04358;K04358;K04358;K04358;K04358;K04358;K04358;K04358;K04358
MSTRG.8842	2	4	1	11	2	9	1	0	0	1	0	2	0.3	0.59	0.16	1.55	0.28	1.18	0.13	0	0	0.17	0	0.34	0.676667	0.106667	-2.66534	0.011143	0.954622	--	-	-	-
ENSOARG00000012814	14	14	33	26	41	47	29	83	26	43	102	36	0.35	0.35	0.9	0.62	0.96	1.03	0.65	2.16	0.68	1.26	2.92	1.04	0.701667	1.45167	1.04885	0.0111689	0.954622	ARHGAP36	-	-	-
MSTRG.12318	1	4	1	3	1	2	7	2	6	6	12	2	0.13	0.5	0.14	0.36	0.12	0.22	0.79	0.26	0.79	0.89	1.73	0.29	0.245	0.791667	1.69211	0.0112319	0.954622	--	-	-	-
MSTRG.12128	2	0	0	0	2	1	1	0	5	4	15	4	0.19	0	0	0	0.18	0.09	0.09	0	0.51	0.46	1.68	0.45	0.0766667	0.531667	2.79385	0.0113929	0.954622	--	-	-	-
ENSOARG00000003077	22	25	13	67	33	22	11	24	8	14	14	9	1.19	1.35	0.77	3.44	1.68	1.05	0.53	1.36	0.45	0.89	0.87	0.56	1.58	0.776667	-1.02456	0.0115046	0.954622	AP3M2	Cellular Processes	Transport and catabolism	K12398
ENSOARG00000017639	19	35	41	41	49	90	72	55	80	44	225	36	0.57	1.05	1.35	1.17	1.38	2.38	1.93	1.72	2.51	1.55	7.77	1.25	1.31667	2.78833	1.08251	0.0116978	0.954622	LDLR	Cellular Processes;Human Diseases;Human Diseases;Human Diseases;Organismal Systems;Organismal Systems;Organismal Systems;Organismal Systems;Organismal Systems	Transport and catabolism;Endocrine and metabolic diseases;Infectious diseases;Infectious diseases;Endocrine system;Digestive system;Endocrine system;Digestive system;Endocrine system	K12473;K12473;K12473;K12473;K12473;K12473;K12473;K12473;K12473
MSTRG.13134	0	2	0	18	1	3	0	0	0	0	0	0	0	0.27	0	2.28	0.13	0.35	0	0	0	0	0	0	0.505	0.001	-8.98014	0.01177	0.954622	--	-	-	-
ENSOARG00000020312	0	1	5	0	2	0	78	8	3	0	7	5	0	0.18	0.96	0	0.33	0	12.24	1.46	0.55	0	1.41	1.01	0.245	2.77833	3.50337	0.0118087	0.954622	CHAC1	-	-	-
ENSOARG00000001648	10	13	22	19	5	27	10	10	8	2	6	2	0.19	0.25	0.48	0.36	0.1	0.47	0.17	0.21	0.16	0.04	0.14	0.06	0.308333	0.13	-1.24598	0.0119152	0.954622	-	-	-	-
ENSOARG00000014590	1	0	7	4	8	3	5	18	19	4	8	8	0.08	0	0.62	0.31	0.61	0.21	0.36	1.52	1.61	0.38	0.74	0.75	0.305	0.893333	1.55039	0.012512	0.964691	CRYM	-	-	-
ENSOARG00000016098	132	7	13	129	158	31	0	1	0	10	7	29	13.7	0.71	1.54	12.75	15.51	2.84	0	0.11	0	1.24	0.84	3.49	7.84167	0.946667	-3.05023	0.0126089	0.964691	-	-	-	-
MSTRG.13009	12	6	4	1	0	5	10	4	13	9	17	26	1.48	0.74	0.54	0.12	0	0.55	1.11	0.52	1.69	1.31	2.42	3.73	0.571667	1.79667	1.65208	0.0127987	0.97047	--	-	-	-
ENSOARG00000015970	9	6	6	16	6	14	2	1	7	1	4	4	0.77	0.52	0.57	1.31	0.49	1.06	0.15	0.09	0.63	0.1	0.4	0.4	0.786667	0.295	-1.41504	0.0132746	0.977978	SLA2	-	-	-
ENSOARG00000014276	0	10	1	1	4	2	0	0	1	0	0	0	0	0.16	0.02	0.01	0.06	0.03	0	0	0.02	0	0	0	0.0466667	0.00333333	-3.80735	0.0133465	0.977978	SLC24A2	-	-	-
ENSOARG00000002907	63	33	22	21	18	29	28	9	7	12	10	18	2.69	1.41	1.03	0.85	0.72	1.1	1.07	0.4	0.31	0.6	0.49	0.89	1.3	0.626667	-1.05274	0.013433	0.977978	-	-	-	-
ENSOARG00000001222	56	3	49	30	5	335	2	2	2	1	0	35	2.06	0.11	1.99	1.05	0.17	10.91	0.07	0.08	0.08	0.04	0	1.49	2.715	0.293333	-3.21034	0.0138559	0.977978	-	-	-	-
ENSOARG00000020344	34	67	12	149	23	23	25	38	3	12	14	1	3.24	5.44	1.23	12.86	1.77	1.91	1.94	3.75	0.17	1.48	1.52	0.06	4.40833	1.48667	-1.56815	0.014205	0.977978	-	-	-	-
ENSOARG00000001335	1	6	2	14	0	1	1	0	0	0	1	0	0.09	0.57	0.21	1.26	0	0.08	0.08	0	0	0	0.11	0	0.368333	0.0316667	-3.53998	0.0142246	0.977978	HIST1H1C	-	-	-
ENSOARG00000003341	10	11	4	7	9	24	21	42	17	7	8	41	1.82	2.01	0.8	1.21	1.55	3.87	3.44	8.02	3.26	1.51	1.68	8.67	1.87667	4.43	1.23913	0.0142297	0.977978	IFI6	-	-	-
ENSOARG00000021003	4	6	3	18	3	6	3	1	2	0	1	3	0.18	0.27	0.15	0.75	0.12	0.24	0.12	0.05	0.09	0	0.05	0.15	0.285	0.0766667	-1.89429	0.014456	0.977978	-	-	-	-
MSTRG.16022	13	0	5	3	2	8	20	9	7	18	9	15	1.25	0	0.53	0.28	0.18	0.68	1.73	0.91	0.71	2.05	1	1.68	0.486667	1.34667	1.46839	0.0145434	0.977978	OIH	-	-	-
MSTRG.18709	0	0	3	13	3	1	0	0	0	0	0	0	0	0	0.4	1.48	0.34	0.11	0	0	0	0	0	0	0.388333	0.001	-8.60115	0.0145894	0.977978	--	-	-	-
ENSOARG00000013615	5	5	4	6	1	7	18	4	5	15	3	21	0.14	0.14	0.12	0.16	0.03	0.17	0.45	0.12	0.15	0.49	0.1	0.68	0.126667	0.331667	1.3887	0.0147249	0.977978	FSTL4	-	-	-
MSTRG.15809	23	126	52	66	25	102	48	23	22	38	11	30	0.44	2.4	1.09	1.19	0.45	1.72	0.82	0.46	0.44	0.85	0.24	0.66	1.215	0.578333	-1.07098	0.0148376	0.977978	Tgtp1	Environmental Information Processing	Signal transduction	K17072
ENSOARG00000020874	6	4	2	4	0	4	6	3	21	3	18	5	0.67	0.45	0.25	0.42	0	0.4	0.6	0.35	2.46	0.4	2.32	0.65	0.365	1.13	1.63035	0.0148605	0.977978	TMEM54	-	-	-
ENSOARG00000005252	3	1	1	1	9	0	0	0	0	0	0	0	0.13	0.04	0.05	0.04	0.37	0	0	0	0	0	0	0	0.105	0.001	-6.71425	0.0151575	0.977978	-	-	-	-
ENSOARG00000016481	11	18	17	15	14	11	8	5	4	5	13	3	1.06	1.74	1.8	1.38	1.27	0.94	0.69	0.5	0.4	0.57	1.45	0.34	1.365	0.658333	-1.05201	0.0151849	0.977978	-	-	-	-
ENSOARG00000010709	114	154	49	980	78	17	87	14	19	93	7	26	3.28	4.45	1.55	26.84	2.12	0.43	2.25	0.42	0.57	3.16	0.23	0.87	6.445	1.25	-2.36625	0.0153305	0.979009	ARMC2	-	-	-
ENSOARG00000018292	16	12	7	12	49	22	10	6	8	12	7	1	0.8	0.6	0.39	0.57	2.31	0.97	0.45	0.31	0.42	0.71	0.4	0.06	0.94	0.391667	-1.26303	0.0155686	0.983489	ZNF385C	-	-	-
ENSOARG00000009129	10	11	19	29	19	18	9	10	7	9	2	11	0.73	0.8	1.52	2	1.3	1.16	0.59	0.76	0.53	0.77	0.17	0.93	1.25167	0.625	-1.00192	0.0160968	0.983489	-	-	-	-
ENSOARG00000006911	1	11	5	5	5	2	13	9	17	21	6	2	0.04	0.44	0.22	0.19	0.19	0.07	0.47	0.38	0.72	1	0.28	0.09	0.191667	0.49	1.35418	0.0162129	0.983489	-	-	-	-
ENSOARG00000016242	0	1	0	2	0	2	2	6	1	1	8	4	0	0.04	0	0.07	0	0.07	0.07	0.24	0.04	0.04	0.35	0.18	0.03	0.153333	2.35364	0.0163507	0.984808	FAM129C	-	-	-
ENSOARG00000017748	1252	2083	1189	10977	2755	1264	1438	1506	1268	1181	903	1557	54.85	91.63	57.42	457.94	113.88	49.06	56.63	69.12	58.39	61.09	45.68	79.2	137.463	61.685	-1.15606	0.0165142	0.98689	SLC3A2	Environmental Information Processing;Organismal Systems;Cellular Processes	Signal transduction;Digestive system;Cell growth and death	K06519;K06519;K06519
ENSOARG00000009173	3	6	1	9	4	6	2	0	3	0	1	0	0.17	0.33	0.07	0.5	0.22	0.28	0.1	0	0.18	0	0.08	0	0.261667	0.06	-2.1247	0.0169511	0.996973	-	-	-	-
ENSOARG00000008571	0	5	4	2	10	3	0	0	0	0	2	1	0	0.24	0.21	0.09	0.45	0.13	0	0	0	0	0.11	0.06	0.186667	0.0283333	-2.71989	0.0171029	0.996973	CCT6B	-	-	-
ENSOARG00000017329	583	462	341	494	428	590	2829	352	496	340	1601	253	9.62	7.66	6.2	7.77	6.67	8.63	41.98	6.09	8.61	6.63	30.52	4.85	7.75833	16.4467	1.08398	0.0172531	0.996973	ENAH	Cellular Processes;Organismal Systems	Cell motility;Development	K05746;K05746
ENSOARG00000014237	8	13	9	6	7	20	4	8	5	2	4	1	0.6	0.98	0.74	0.43	0.49	1.32	0.27	0.63	0.39	0.18	0.35	0.09	0.76	0.318333	-1.25546	0.0173744	0.996973	CCDC197	-	-	-
ENSOARG00000009174	5	8	7	13	11	9	4	3	1	2	5	5	0.17	0.29	0.28	0.43	0.36	0.27	0.12	0.12	0.05	0.08	0.22	0.2	0.3	0.131667	-1.18807	0.0180442	0.998539	-	-	-	-
ENSOARG00000004049	74	31	37	11	26	16	13	24	16	6	8	17	3.37	1.42	1.86	0.48	1.12	0.65	0.53	1.15	0.77	0.32	0.42	0.9	1.48333	0.681667	-1.1217	0.0183294	0.998539	MFSD4A	-	-	-
MSTRG.4575	7	6	5	10	4	13	0	4	6	2	1	0	0.65	0.56	0.51	0.88	0.35	1.07	0	0.39	0.58	0.22	0.11	0	0.67	0.216667	-1.62868	0.018358	0.998539	SULF2	-	-	-
ENSOARG00000016924	6	0	5	5	8	4	21	11	9	1	50	1	0.39	0	0.36	0.31	0.49	0.23	1.23	0.75	0.62	0.08	3.77	0.08	0.296667	1.08833	1.87521	0.0183936	0.998539	ZNF385B	-	-	-
ENSOARG00000010818	3	3	5	6	5	4	9	7	13	11	8	3	0.17	0.17	0.33	0.32	0.24	0.2	0.44	0.41	0.75	0.73	0.53	0.2	0.238333	0.51	1.09752	0.0184674	0.998539	-	-	-	-
ENSOARG00000010701	38	31	40	25	16	25	174	25	46	24	84	18	0.31	0.26	0.36	0.2	0.12	0.18	1.29	0.22	0.4	0.23	0.8	0.17	0.238333	0.518333	1.1209	0.0185668	0.998539	CAMTA1	-	-	-
ENSOARG00000005587	46	30	39	0	23	47	16	12	9	6	4	18	1.76	1.15	1.64	0	0.83	1.59	0.55	0.48	0.36	0.27	0.18	0.8	1.16167	0.44	-1.40062	0.0185684	0.998539	EXTL1	Metabolism;Metabolism	Global and overview maps;Glycan biosynthesis and metabolism	K02368;K02368
ENSOARG00000003118	5	6	18	8	7	6	3	1	3	4	5	1	0.38	0.46	1.51	0.58	0.5	0.4	0.21	0.08	0.24	0.36	0.44	0.09	0.638333	0.236667	-1.43145	0.019108	0.998539	ENKD1	-	-	-
ENSOARG00000007693	33	60	18	29	89	18	5	31	17	23	14	9	3.5	6.38	2.1	2.93	8.9	1.69	0.48	3.44	1.89	2.88	1.71	1.11	4.25	1.91833	-1.14761	0.019488	0.998539	NUDT7	Cellular Processes	Transport and catabolism	K17879
ENSOARG00000019535	2	11	9	11	19	39	5	2	6	3	11	3	0.05	0.29	0.26	0.27	0.46	0.89	0.12	0.05	0.16	0.09	0.33	0.09	0.37	0.14	-1.4021	0.0195799	0.998539	SLC11A1	Cellular Processes	Transport and catabolism	K12347
ENSOARG00000013019	1	4	1	2	0	5	12	3	3	3	10	5	0.02	0.07	0.02	0.03	0	0.08	0.18	0.05	0.05	0.06	0.2	0.1	0.0366667	0.106667	1.54057	0.0202737	0.998539	TRH	-	-	-
ENSOARG00000001469	6	13	6	8	7	13	1	4	5	3	3	4	0.36	0.78	0.39	0.45	0.39	0.69	0.05	0.25	0.31	0.21	0.21	0.28	0.51	0.218333	-1.22396	0.0203203	0.998539	KMT5C	Metabolism	Amino acid metabolism	K11429
MSTRG.18899	10	11	6	20	23	23	19	8	3	2	1	0	0.05	0.05	0.03	0.1	0.11	0.1	0.08	0.04	0.02	0.01	0.01	0	0.0733333	0.0266667	-1.45943	0.020327	0.998539	--	Organismal Systems	Sensory system	K08474
ENSOARG00000015241	36	65	43	205	48	51	43	28	72	9	22	22	4.3	7.84	5.66	23.49	5.41	5.4	4.66	3.54	9.07	1.27	3.06	3.01	8.68333	4.10167	-1.08204	0.0209076	0.998539	-	-	-	-
ENSOARG00000011901	12	7	9	13	11	13	4	7	9	3	3	2	1.18	0.69	0.97	1.22	1.02	1.13	0.35	0.72	0.93	0.35	0.34	0.23	1.035	0.486667	-1.08862	0.0209169	0.998539	-	-	-	-
ENSOARG00000007862	6	1	0	1	4	5	39	4	4	1	20	1	0.18	0.03	0	0.03	0.12	0.14	1.07	0.13	0.13	0.04	0.71	0.04	0.0833333	0.353333	2.08406	0.0211523	0.998539	-	-	-	-
MSTRG.4830	4	0	0	10	1	0	19	9	5	6	17	0	0.51	0	0	1.22	0.12	0	2.18	1.21	0.67	0.91	2.51	0	0.308333	1.24667	2.01551	0.0213202	0.998539	--	-	-	-
ENSOARG00000003703	18	13	23	30	13	48	6	10	16	3	14	14	0.77	0.56	1.08	1.22	0.52	1.81	0.23	0.45	0.72	0.15	0.69	0.69	0.993333	0.488333	-1.02441	0.0217104	0.998539	AOAH	-	-	-
ENSOARG00000011856	7	6	13	10	9	20	3	8	7	3	2	3	1.09	0.94	2.24	1.49	1.33	2.77	0.42	1.31	1.15	0.55	0.36	0.54	1.64333	0.721667	-1.18722	0.0217896	0.998539	ALOX5AP	Organismal Systems	Immune system	K20735
ENSOARG00000018480	5	52	39	22	48	45	20	19	22	14	8	14	0.16	1.63	1.34	0.65	1.42	1.25	0.56	0.62	0.72	0.52	0.29	0.51	1.075	0.536667	-1.00224	0.0217929	0.998539	FAM83G	-	-	-
ENSOARG00000021156	1	0	46	19	1	4	1	3	3	4	1	2	0.17	0	8.79	3.14	0.16	0.61	0.16	0.55	0.55	0.82	0.2	0.4	2.145	0.446667	-2.26371	0.0224093	0.998539	GPX2	Organismal Systems;Metabolism;Metabolism	Endocrine system;Lipid metabolism;Metabolism of other amino acids	K00432;K00432;K00432
ENSOARG00000019483	127	151	141	1000	395	180	187	202	139	147	107	107	7.04	8.41	8.62	52.8	20.67	8.84	9.32	11.73	8.1	9.62	6.85	6.89	17.73	8.75167	-1.01856	0.0233045	0.998539	FOSL2	Organismal Systems	Development	K09030
ENSOARG00000011265	0	3	1	2	2	5	1	6	6	3	7	11	0	0.18	0.06	0.11	0.11	0.26	0.05	0.37	0.37	0.21	0.47	0.75	0.12	0.37	1.62449	0.0233045	0.998539	-	-	-	-
ENSOARG00000020006	2	4	0	3	1	7	13	2	7	8	11	2	0.06	0.12	0	0.09	0.03	0.19	0.35	0.06	0.22	0.28	0.38	0.07	0.0816667	0.226667	1.47275	0.024375	0.998539	ABCD2	Cellular Processes;Environmental Information Processing	Transport and catabolism;Membrane transport	K05676;K05676
ENSOARG00000005233	20	19	0	30	6	3	0	0	6	0	0	0	0.97	0.93	0	1.39	0.27	0.13	0	0	0.31	0	0	0	0.615	0.0516667	-3.57328	0.0244176	0.998539	SNTG2	-	-	-
ENSOARG00000007031	0	7	5	5	0	2	0	1	0	0	0	1	0	0.23	0.18	0.16	0	0.06	0	0.03	0	0	0	0.04	0.105	0.0116667	-3.16993	0.0244651	0.998539	CCDC157	-	-	-
ENSOARG00000020815	6	4	7	20	7	5	4	3	0	4	4	1	0.07	0.05	0.09	0.23	0.08	0.05	0.04	0.04	0	0.06	0.06	0.01	0.095	0.035	-1.44057	0.0245312	0.998539	CHRNG	Environmental Information Processing	Signaling molecules and interaction	K04818
ENSOARG00000000585	14	123	9	11	24	5	1	28	7	6	6	3	0.9	7.94	0.64	0.67	1.46	0.28	0.06	1.89	0.47	0.46	0.45	0.22	1.98167	0.591667	-1.74386	0.0248262	0.998539	-	-	-	-
ENSOARG00000006841	2	1	0	6	4	4	1	0	0	0	0	1	0.03	0.02	0	0.1	0.07	0.06	0.02	0	0	0	0	0.02	0.0466667	0.00666667	-2.80735	0.0250192	0.998539	-	-	-	-
ENSOARG00000012361	44	46	16	135	23	46	37	40	22	11	19	14	1.17	1.23	0.47	3.42	0.58	1.08	0.88	1.11	0.62	0.35	0.58	0.43	1.325	0.661667	-1.00182	0.0254773	0.998539	BACH2	-	-	-
ENSOARG00000010244	3	0	3	2	1	2	0	0	0	0	0	0	0.08	0	0.08	0.05	0.02	0.04	0	0	0	0	0	0	0.045	0.001	-5.49185	0.0255035	0.998539	GRIN3B	Environmental Information Processing;Environmental Information Processing;Human Diseases;Organismal Systems;Human Diseases;Human Diseases;Human Diseases	Signaling molecules and interaction;Signal transduction;Substance dependence;Nervous system;Substance dependence;Substance dependence;Substance dependence	K05214;K05214;K05214;K05214;K05214;K05214;K05214
ENSOARG00000005181	1	0	0	3	1	2	1	7	5	4	5	1	0.04	0	0	0.15	0.05	0.07	0.05	0.4	0.23	0.26	0.31	0.06	0.0516667	0.218333	2.07923	0.0255146	0.998539	CATSPER4	-	-	-
MSTRG.18008	5	4	3	4	19	3	12	13	12	17	6	14	0.25	0.18	0.17	0.19	0.91	0.13	0.55	0.68	0.64	1.02	0.35	0.82	0.305	0.676667	1.14964	0.0266176	0.998539	--	-	-	-
MSTRG.3809	4	3	7	0	16	5	20	17	6	2	61	3	0.32	0.24	0.62	0	1.2	0.35	1.43	1.42	0.5	0.19	5.61	0.28	0.455	1.57167	1.78836	0.0272646	0.998539	--	Cellular Processes	Transport and catabolism	K00308
ENSOARG00000003109	2	2	4	2	5	4	0	3	0	0	0	0	0.12	0.12	0.27	0.12	0.29	0.22	0	0.19	0	0	0	0	0.19	0.0316667	-2.58496	0.0273142	0.998539	PARD6A	Human Diseases;Cellular Processes;Environmental Information Processing;Organismal Systems;Cellular Processes;Environmental Information Processing	Infectious diseases;Transport and catabolism;Signal transduction;Development;Cellular community - eukaryotes;Signal transduction	K06093;K06093;K06093;K06093;K06093;K06093
MSTRG.12516	5	8	3	1	12	11	5	14	16	19	8	16	0.38	0.62	0.25	0.07	0.87	0.75	0.34	1.12	1.29	1.72	0.71	1.42	0.49	1.1	1.16665	0.0277089	0.998539	SETMAR	Metabolism	Amino acid metabolism	K11433
ENSOARG00000015286	1	7	2	3	0	4	9	13	5	4	6	3	0.02	0.16	0.05	0.07	0	0.08	0.19	0.32	0.12	0.11	0.16	0.08	0.0633333	0.163333	1.36678	0.0287097	0.998539	SEMA3A	Organismal Systems	Development	K06840
ENSOARG00000015011	6	12	12	8	7	12	8	3	6	0	3	4	0.39	0.78	0.87	0.49	0.43	0.69	0.46	0.2	0.41	0	0.23	0.3	0.608333	0.266667	-1.18982	0.0288113	0.998539	ROM1	-	-	-
ENSOARG00000021123	0	1	0	0	0	0	4	1	2	0	3	1	0	0.01	0	0	0	0	0.03	0.01	0.02	0	0.03	0.01	0.00166667	0.0166667	3.32193	0.0289097	0.998539	LRRC9	-	-	-
ENSOARG00000014513	5	4	7	18	8	0	0	1	6	1	0	1	0.28	0.22	0.43	0.95	0.42	0	0	0.06	0.35	0.07	0	0.06	0.383333	0.09	-2.0906	0.0290051	0.998539	PRR32	-	-	-
ENSOARG00000020792	0	1	16	4	11	39	4	0	0	5	1	4	0	0.2	3.44	0.74	2.02	6.73	0.7	0	0	1.15	0.22	0.9	2.18833	0.495	-2.14433	0.0297815	0.998539	-	-	-	-
ENSOARG00000010231	22	28	24	0	6	25	18	50	50	22	37	139	0.69	0.89	0.83	0	0.18	0.7	0.51	1.65	1.65	0.82	1.35	5.08	0.548333	1.84333	1.74919	0.0299138	0.998539	MX2	-	-	-
MSTRG.10937	19	3	21	18	50	10	3	18	9	4	6	6	2.06	0.33	2.51	1.86	5.11	0.96	0.29	2.04	1.03	0.51	0.75	0.75	2.13833	0.895	-1.25653	0.0304424	0.998539	--	-	-	-
ENSOARG00000013599	5	16	10	14	16	31	86	14	15	18	37	9	0.25	0.81	0.56	0.67	0.76	1.39	3.9	0.74	0.8	1.07	2.16	0.53	0.74	1.53333	1.05107	0.0304606	0.998539	RUNX1	-	-	-
ENSOARG00000010734	2	4	4	4	5	7	3	1	0	1	0	2	0.14	0.27	0.3	0.26	0.32	0.42	0.18	0.07	0	0.08	0	0.16	0.285	0.0816667	-1.80314	0.0306331	0.998539	-	-	-	-
ENSOARG00000014784	0	3	9	6	3	7	1	0	0	1	3	1	0	0.37	1.22	0.7	0.35	0.76	0.11	0	0	0.15	0.43	0.14	0.566667	0.138333	-2.03435	0.0308528	0.998539	-	-	-	-
ENSOARG00000000169	3	19	7	26	3	3	3	7	2	3	2	2	0.14	0.87	0.35	1.13	0.13	0.12	0.12	0.34	0.1	0.16	0.11	0.11	0.456667	0.156667	-1.54344	0.0309657	0.998539	-	-	-	-
ENSOARG00000009729	1	2	0	7	0	0	5	7	6	2	4	4	0.12	0.24	0	0.79	0	0	0.54	0.87	0.75	0.28	0.55	0.55	0.191667	0.59	1.62212	0.0312788	0.998539	-	-	-	-
ENSOARG00000003651	5	3	2	9	8	1	0	2	2	1	1	1	0.27	0.24	0.18	0.47	0.48	0.05	0	0.13	0.14	0.06	0.06	0.06	0.281667	0.075	-1.90903	0.0317688	0.998539	ZNF772	-	-	-
ENSOARG00000012813	9	8	6	8	2	7	3	7	2	0	1	0	1.11	0.99	0.82	0.94	0.23	0.77	0.33	0.91	0.26	0	0.14	0	0.81	0.273333	-1.56726	0.0325447	0.998539	-	-	-	-
ENSOARG00000014044	0	2	4	7	1	0	0	0	0	0	0	0	0	0.7	1.53	2.31	0.33	0	0	0	0	0	0	0	0.811667	0.001	-9.66474	0.0336754	0.998539	-	-	-	-
MSTRG.14063	151	30	19	394	33	19	479	172	162	174	296	196	11.46	2.02	1.4	33.32	2.08	1.13	36.26	14.67	12.32	17.27	28.47	17.36	8.56833	21.0583	1.2973	0.0338313	0.998539	--	Organismal Systems	Sensory system	K08474
ENSOARG00000019796	0	0	9	5	1	3	1	1	0	0	0	0	0	0	0.58	0.28	0.06	0.16	0.05	0.06	0	0	0	0	0.18	0.0183333	-3.29546	0.0338346	0.998539	-	-	-	-
ENSOARG00000018268	16	16	33	16	30	34	17	6	22	5	1	15	0.7	0.72	1.62	0.66	1.27	1.35	0.69	0.29	1.05	0.27	0.05	0.79	1.05333	0.523333	-1.00916	0.0338643	0.998539	-	Metabolism;Metabolism	Global and overview maps;Xenobiotics biodegradation and metabolism	K01044;K01044
MSTRG.15998	8	7	5	2	5	8	4	14	18	8	8	13	1.43	1.26	0.99	0.34	0.84	1.27	0.64	2.62	3.38	1.69	1.65	2.7	1.02167	2.11333	1.0486	0.0344162	0.998539	--	-	-	-
ENSOARG00000007488	4	4	7	1	2	7	6	12	14	3	9	8	0.04	0.04	0.07	0.01	0.02	0.06	0.05	0.11	0.13	0.03	0.09	0.08	0.04	0.0816667	1.02975	0.0345541	0.998539	SPTA1	Cellular Processes	Cell growth and death	K06114
ENSOARG00000009963	65	90	23	327	532	69	40	76	95	78	32	28	1.61	2.24	0.63	7.73	12.46	1.52	0.89	1.98	2.48	2.29	0.92	0.81	4.365	1.56167	-1.4829	0.0346415	0.998539	-	-	-	-
ENSOARG00000019138	2	2	2	4	3	7	5	14	4	2	6	11	0.15	0.16	0.17	0.29	0.22	0.48	0.35	1.14	0.33	0.18	0.54	0.99	0.245	0.588333	1.26385	0.0353075	0.998539	PSRC1	-	-	-
ENSOARG00000003819	18	68	109	145	35	20	63	36	24	17	17	27	0.64	2.44	4.3	4.94	1.18	0.63	2.03	1.35	0.9	0.72	0.7	1.12	2.355	1.13667	-1.05092	0.036027	0.998539	ZNF135	-	-	-
ENSOARG00000004304	45	88	61	23	50	41	306	80	79	25	97	28	0.81	1.59	1.21	0.39	0.85	0.65	4.94	1.51	1.49	0.53	2.01	0.58	0.916667	1.84333	1.00785	0.0361427	0.998539	SYNJ2	Metabolism;Environmental Information Processing;Metabolism	Global and overview maps;Signal transduction;Carbohydrate metabolism	K20279;K20279;K20279
MSTRG.7558	9	22	11	48	12	13	9	11	8	13	4	6	0.78	1.9	1.04	3.94	0.98	0.99	0.7	0.99	0.72	1.32	0.4	0.6	1.605	0.788333	-1.0257	0.0363027	0.998539	--	-	-	-
MSTRG.11885	27	21	3	1	16	75	20	115	38	79	58	76	1.27	1.05	0.2	0.06	0.89	3.23	1.03	5.7	2.41	4.47	3.39	4.97	1.11667	3.66167	1.7133	0.0368357	0.998539	--	-	-	-
ENSOARG00000013399	0	1	0	0	0	0	1	0	2	5	0	3	0	0.05	0	0	0	0	0.04	0	0.1	0.29	0	0.17	0.00833333	0.1	3.58496	0.0370663	0.998539	SLC1A1	Organismal Systems;Organismal Systems	Digestive system;Nervous system	K05612;K05612
ENSOARG00000006970	6	1	3	2	5	7	3	0	2	0	1	0	1.17	0.2	0.64	0.37	0.92	1.21	0.53	0	0.41	0	0.22	0	0.751667	0.193333	-1.959	0.0377157	0.998539	-	-	-	-
ENSOARG00000003072	0	0	0	0	0	2	1	5	2	4	0	1	0	0	0	0	0	0.14	0.07	0.42	0.17	0.38	0	0.09	0.0233333	0.188333	3.01282	0.0384926	0.998539	-	-	-	-
ENSOARG00000017355	0	0	1	1	0	3	15	3	0	6	2	0	0	0	0.28	0.25	0	0.69	3.48	0.81	0	1.83	0.6	0	0.203333	1.12	2.46158	0.0385779	0.998539	SMAGP	-	-	-
ENSOARG00000015829	1	2	4	1	2	3	0	1	0	0	0	1	0.05	0.11	0.24	0.05	0.1	0.14	0	0.06	0	0	0	0.06	0.115	0.02	-2.52356	0.0386816	0.998539	PTPN18	-	-	-
ENSOARG00000010262	1	2	0	10	1	1	0	0	0	1	0	0	0.02	0.04	0	0.22	0.02	0.02	0	0	0	0.03	0	0	0.0533333	0.005	-3.41504	0.0388553	0.998539	DYDC2	-	-	-
ENSOARG00000010469	8	6	6	3	25	17	36	10	16	16	60	3	0.24	0.18	0.2	0.09	0.71	0.45	0.97	0.32	0.51	0.57	2.09	0.1	0.311667	0.76	1.286	0.0390035	0.998539	ATP6V0A4	Metabolism;Human Diseases;Human Diseases;Cellular Processes;Metabolism;Cellular Processes;Human Diseases;Organismal Systems;Organismal Systems	Global and overview maps;Infectious diseases;Infectious diseases;Transport and catabolism;Energy metabolism;Transport and catabolism;Immune diseases;Nervous system;Excretory system	K02154;K02154;K02154;K02154;K02154;K02154;K02154;K02154;K02154
ENSOARG00000006111	12	9	9	17	9	6	10	4	6	2	4	3	1.04	0.78	0.86	1.4	0.73	0.46	0.78	0.36	0.55	0.2	0.4	0.3	0.878333	0.431667	-1.02485	0.0393328	0.998539	CAMKMT	Metabolism	Amino acid metabolism	K18826
ENSOARG00000005153	0	2	1	0	2	3	5	3	3	5	2	4	0	0.11	0.06	0	0.11	0.15	0.25	0.18	0.18	0.33	0.13	0.26	0.0716667	0.221667	1.62902	0.0396613	0.998539	TBX20	-	-	-
ENSOARG00000008077	63	38	70	102	41	43	0	0	0	0	31	0	18.59	11.33	22.7	28.56	11.34	11.17	0	0	0	0	10.68	0	17.2817	1.78	-3.27929	0.0398091	0.998539	-	-	-	-
ENSOARG00000011875	2	5	5	6	5	5	2	1	2	2	0	2	0.05	0.13	0.15	0.15	0.13	0.12	0.05	0.03	0.06	0.06	0	0.06	0.121667	0.0433333	-1.48938	0.0402222	0.998539	MAP6	-	-	-
ENSOARG00000017917	3	4	5	1	2	10	1	0	3	0	2	0	0.08	0.1	0.14	0.02	0.05	0.23	0.02	0	0.08	0	0.06	0	0.103333	0.0266667	-1.9542	0.0402356	0.998539	GRIK4	Environmental Information Processing;Organismal Systems	Signaling molecules and interaction;Nervous system	K05204;K05204
ENSOARG00000004860	0	1	0	0	2	0	1	3	1	4	4	1	0	0.08	0	0	0.14	0	0.07	0.24	0.08	0.37	0.35	0.09	0.0366667	0.2	2.44746	0.0402424	0.998539	DHRS13	-	-	-
MSTRG.10235	3	15	5	26	16	12	8	7	4	2	6	6	0.16	0.82	0.3	1.35	0.82	0.58	0.39	0.4	0.23	0.13	0.38	0.38	0.671667	0.318333	-1.07721	0.0404235	0.998539	--	-	-	-
ENSOARG00000014962	7	15	9	6	19	11	12	6	4	5	2	1	0.32	0.68	0.45	0.26	0.81	0.44	0.49	0.28	0.19	0.27	0.1	0.05	0.493333	0.23	-1.10093	0.0405266	0.998539	FAM155B	-	-	-
ENSOARG00000003232	0	0	1	0	0	0	0	3	7	0	1	1	0	0	0.06	0	0	0	0	0.17	0.4	0	0.06	0.06	0.01	0.115	3.52356	0.040572	0.998539	SGK2	Environmental Information Processing;Environmental Information Processing	Signal transduction;Signal transduction	K13303;K13303
ENSOARG00000015616	6	2	4	3	1	2	0	0	0	0	0	3	0.03	0.01	0.02	0.01	0	0.01	0	0	0	0	0	0.02	0.0133333	0.00333333	-2	0.0406182	0.998539	ABCA13	-	-	-
ENSOARG00000008083	2	3	6	41	15	8	7	2	3	3	0	7	0.51	0.77	1.69	9.99	3.62	1.81	1.61	0.54	0.81	0.91	0	2.08	3.065	0.991667	-1.62796	0.0407264	0.998539	DYNLRB2	-	-	-
ENSOARG00000018420	17	7	6	17	5	13	2	6	9	4	5	1	0.7	0.29	0.27	0.67	0.19	0.47	0.07	0.26	0.39	0.19	0.24	0.05	0.431667	0.2	-1.10992	0.0416043	0.998539	-	-	-	-
MSTRG.5857	2	0	3	0	3	10	0	0	0	2	0	0	0.47	0	0.78	0	0.66	2.08	0	0	0	0.55	0	0	0.665	0.0916667	-2.85889	0.0422255	0.998539	--	-	-	-
ENSOARG00000000535	195	131	129	56	120	578	143	481	325	352	567	432	26.4	17.81	19.26	7.22	15.33	69.35	17.41	68.23	46.26	56.28	88.66	67.93	25.895	57.4617	1.14993	0.0426505	0.998539	CIB2	-	-	-
MSTRG.17575	0	1	2	1	3	0	22	3	3	1	2	0	0	0.11	0.25	0.11	0.32	0	2.26	0.36	0.36	0.13	0.26	0	0.131667	0.561667	2.09282	0.043606	0.998539	--	-	-	-
ENSOARG00000008165	11	4	4	9	24	5	3	1	5	8	0	2	0.87	0.32	0.35	0.68	1.79	0.35	0.21	0.08	0.42	0.75	0	0.18	0.726667	0.273333	-1.41063	0.0456017	0.998539	HSD17B6	Metabolism;Metabolism;Metabolism	Global and overview maps;Metabolism of cofactors and vitamins;Lipid metabolism	K13369;K13369;K13369
MSTRG.2261	0	0	2	0	0	7	3	1	8	4	5	9	0	0	0.37	0	0	1.05	0.46	0.18	1.42	0.8	0.98	1.77	0.236667	0.935	1.98211	0.0458063	0.998539	--	-	-	-
ENSOARG00000010505	4	0	2	0	3	11	4	9	22	7	9	2	0.12	0	0.06	0	0.08	0.28	0.1	0.27	0.67	0.24	0.3	0.07	0.09	0.275	1.61143	0.0459061	0.998539	CDHR1	-	-	-
ENSOARG00000020417	1	4	3	3	3	2	0	1	0	2	0	0	0.14	0.58	0.48	0.41	0.41	0.25	0	0.15	0	0.34	0	0	0.378333	0.0816667	-2.21184	0.0463116	0.998539	-	Organismal Systems	Digestive system	K13915
ENSOARG00000019779	1	0	0	4	1	2	0	5	7	5	9	0	0.04	0	0	0.15	0.04	0.07	0	0.2	0.28	0.23	0.4	0	0.05	0.185	1.88753	0.0468652	0.998539	ARNTL2	-	-	-
ENSOARG00000003242	1	1	0	0	1	0	0	6	1	1	3	3	0.18	0.18	0	0	0.17	0	0	1.11	0.19	0.21	0.61	0.62	0.0883333	0.456667	2.37011	0.0475026	0.998539	-	-	-	-
ENSOARG00000010642	8	3	6	3	8	3	8	12	19	2	7	12	0.27	0.1	0.23	0.1	0.26	0.09	0.25	0.43	0.68	0.08	0.28	0.48	0.175	0.366667	1.06711	0.0481903	0.998539	GFRA2	-	-	-
MSTRG.9170	2	3	2	0	3	1	11	1	6	6	3	2	0.17	0.26	0.19	0	0.25	0.08	0.86	0.09	0.55	0.62	0.3	0.2	0.158333	0.436667	1.46357	0.0484133	0.998539	--	-	-	-
ENSOARG00000020002	16	6	0	10	8	0	4	55	10	3	8	27	0.66	0.25	0	0.37	0.31	0	0.16	2.36	0.42	0.13	0.38	1.3	0.265	0.791667	1.5789	0.049163	0.998539	-	-	-	-
ENSOARG00000016164	176	312	76	87	252	84	1972	66	313	160	395	42	8.15	14.5	3.88	3.84	11.01	3.45	82.06	3.2	15.23	8.75	21.11	2.26	7.47167	22.1017	1.56465	0.0492443	0.998539	NT5DC3	-	-	-
ENSOARG00000012750	2	4	1	0	7	2	4	5	6	7	7	5	0.44	0.89	0.24	0	1.47	0.39	0.8	1.16	1.4	1.84	1.8	1.29	0.571667	1.38167	1.27316	0.0498191	0.998539	-	-	-	-
ENSOARG00000006982	45	5	26	3	21	39	24	29	68	68	67	21	1.21	0.13	0.77	0.08	0.53	0.93	0.58	0.81	1.92	2.15	2.07	0.65	0.608333	1.36333	1.1642	0.0498322	0.998539	AQP4	Organismal Systems;Organismal Systems	Digestive system;Excretory system	K09866;K09866
ENSOARG00000006019	1	0	3	3	3	1	0	0	0	1	0	0	0.02	0	0.08	0.07	0.07	0.02	0	0	0	0.03	0	0	0.0433333	0.005	-3.11548	0.0498609	0.998539	TVP23A	-	-	-
ENSOARG00000012215	2	1	1	2	0	4	2	5	4	2	6	5	0.28	0.14	0.15	0.27	0	0.5	0.25	0.73	0.59	0.33	0.97	0.81	0.223333	0.613333	1.45747	0.0499499	0.998539	CPLANE2	-	-	-

## Sheet: SH vs NH DEGs
id	SH1_count	SH2_count	SH3_count	SH4_count	SH5_count	SH6_count	NH1_count	NH2_count	NH3_count	NH4_count	NH5_count	NH6_count	SH1_fpkm	SH2_fpkm	SH3_fpkm	SH4_fpkm	SH5_fpkm	SH6_fpkm	NH1_fpkm	NH2_fpkm	NH3_fpkm	NH4_fpkm	NH5_fpkm	NH6_fpkm	SH_mean	NH_mean	log2(fc)	PValue	FDR	Symbol	KEGG_A_class	KEGG_B_class	K_ID
ENSOARG00000006821	0	0	0	0	0	0	280	199	150	166	1	0	0	0	0	0	0	0	24.06	19.95	15.11	18.78	0.11	0	0.001	13.0017	13.6664	1.67047e-06	0.0282711	-	-	-	-
MSTRG.10937	40	46	15	14	39	35	3	18	9	4	6	6	3.91	5.72	1.55	1.55	4.55	4.16	0.29	2.04	1.03	0.51	0.75	0.75	3.57333	0.895	-1.99731	7.72885e-06	0.062512	--	-	-	-
MSTRG.4614	0	0	0	0	0	0	8	3	3	2	2	20	0	0	0	0	0	0	0.64	0.28	0.28	0.21	0.2	2.05	0.001	0.61	9.25267	1.1834e-05	0.062512	--	-	-	-
ENSOARG00000016806	26	22	16	14	12	29	49	40	58	35	41	35	1.75	1.88	1.14	1.07	0.96	2.38	3.29	3.13	4.55	3.09	3.54	3.04	1.53	3.44	1.16888	1.86579e-05	0.062512	ASPA	Metabolism;Metabolism;Metabolism	Global and overview maps;Amino acid metabolism;Amino acid metabolism	K01437;K01437;K01437
ENSOARG00000009963	69	166	317	130	89	349	40	76	95	78	32	28	1.55	4.73	7.51	3.29	2.38	9.51	0.89	1.98	2.48	2.29	0.92	0.81	4.82833	1.56167	-1.62844	2.93341e-05	0.062512	-	-	-	-
ENSOARG00000008798	54	25	53	48	60	40	28	21	22	21	17	23	1.39	0.82	1.45	1.4	1.85	1.26	0.72	0.63	0.66	0.71	0.56	0.76	1.36167	0.673333	-1.01598	2.95495e-05	0.062512	HCN2	Environmental Information Processing	Signal transduction	K04955
ENSOARG00000011858	157	102	105	117	38	142	332	164	193	347	143	289	2.89	2.4	2.05	2.44	0.84	3.19	6.1	3.52	4.15	8.37	3.37	6.85	2.30167	5.39333	1.2285	3.66467e-05	0.068912	METTL11B	-	-	-
ENSOARG00000009458	676	1491	678	923	479	601	340	374	486	307	493	239	41.93	119.02	44.91	64.91	35.79	45.2	20.94	27.26	35	25.75	38.99	19.01	58.6267	27.825	-1.07518	4.18617e-05	0.0708467	-	Organismal Systems;Organismal Systems	Endocrine system;Endocrine system	K08771;K08771
ENSOARG00000009659	682	993	1113	965	930	1482	392	353	972	308	449	165	11.13	20.6	19.21	17.8	18.09	29.42	6.37	6.68	18.48	6.58	9.38	3.46	19.375	8.49167	-1.19008	4.85214e-05	0.0719693	EPHX2	Metabolism;Cellular Processes;Metabolism	Global and overview maps;Transport and catabolism;Lipid metabolism	K08726;K08726;K08726
ENSOARG00000019637	7	3	5	14	2	14	116	25	16	20	11	26	0.18	0.08	0.13	0.38	0.07	0.4	2.75	0.69	0.44	0.62	0.34	0.8	0.206667	0.94	2.18536	6.77137e-05	0.0881528	-	-	-	-
ENSOARG00000001172	108	58	136	88	8	16	25	10	17	22	15	18	1.18	0.81	1.57	1.09	0.1	0.21	0.27	0.13	0.22	0.31	0.21	0.25	0.826667	0.231667	-1.83526	8.71368e-05	0.0925381	NXPE4	-	-	-
MSTRG.12167	0	3	8	3	38	4	1	1	0	0	0	0	0	0.15	0.34	0.14	1.81	0.19	0.04	0.05	0	0	0	0	0.438333	0.015	-4.86899	8.74858e-05	0.0925381	--	-	-	-
ENSOARG00000007908	3	7	7	5	2	0	12	22	8	13	18	20	0.09	0.27	0.22	0.17	0.07	0	0.36	0.77	0.28	0.51	0.69	0.77	0.136667	0.563333	2.04333	0.000143362	0.103794	MMP9	Human Diseases;Human Diseases;Human Diseases;Human Diseases;Human Diseases;Organismal Systems;Organismal Systems;Human Diseases;Organismal Systems;Environmental Information Processing;Human Diseases;Human Diseases;Organismal Systems;Human Diseases	Cancers;Cancers;Cancers;Cardiovascular diseases;Cancers;Endocrine system;Immune system;Infectious diseases;Endocrine system;Signal transduction;Cancers;Drug resistance;Immune system;Cancers	K01403;K01403;K01403;K01403;K01403;K01403;K01403;K01403;K01403;K01403;K01403;K01403;K01403;K01403
MSTRG.6816	86	74	102	149	46	125	204	100	238	178	217	188	0.91	1	1.14	1.78	0.58	1.61	2.15	1.23	2.94	2.47	2.94	2.56	1.17	2.38167	1.02546	0.000153133	0.103794	Pol	-	-	-
ENSOARG00000002637	152	230	174	191	68	234	57	166	58	65	35	26	2.32	4.46	2.81	3.29	1.24	4.34	0.87	2.94	1.03	1.3	0.68	0.51	3.07667	1.22167	-1.33252	0.00015444	0.103794	-	Human Diseases;Cellular Processes;Human Diseases;Organismal Systems	Infectious diseases;Transport and catabolism;Infectious diseases;Immune system	K06563;K06563;K06563;K06563
ENSOARG00000018292	17	11	57	14	37	21	10	6	8	12	7	1	0.77	0.63	2.72	0.71	1.99	1.15	0.45	0.31	0.42	0.71	0.4	0.06	1.32833	0.391667	-1.76192	0.000161492	0.103794	ZNF385C	-	-	-
ENSOARG00000017768	2	1	1	2	0	6	13	14	14	10	4	7	0.13	0.08	0.07	0.15	0	0.47	0.84	1.05	1.06	0.85	0.33	0.58	0.15	0.785	2.38773	0.000167355	0.103794	KBTBD13	-	-	-
ENSOARG00000014405	0	2	0	0	0	0	7	13	6	4	0	11	0	0.06	0	0	0	0	0.18	0.38	0.18	0.13	0	0.36	0.01	0.205	4.35755	0.000173303	0.103794	-	-	-	-
MSTRG.11326	13	5	8	13	34	11	1	2	3	1	6	4	1.68	0.82	1.09	1.89	5.22	1.72	0.13	0.3	0.45	0.17	0.99	0.66	2.07	0.45	-2.20163	0.000196467	0.103794	--	-	-	-
ENSOARG00000020312	1	1	2	1	0	2	78	8	3	0	7	5	0.16	0.2	0.33	0.18	0	0.38	12.24	1.46	0.55	0	1.41	1.01	0.208333	2.77833	3.73725	0.000199892	0.103794	CHAC1	-	-	-
MSTRG.3771	70	55	28	25	61	43	9	7	30	15	20	21	4.36	4.36	1.85	1.76	4.53	3.26	0.56	0.51	2.16	1.22	1.59	1.68	3.35333	1.28667	-1.38196	0.000202387	0.103794	--	Organismal Systems	Sensory system	K08474
ENSOARG00000015061	6	3	4	1	2	2	52	13	14	7	9	3	0.27	0.17	0.19	0.05	0.11	0.11	2.29	0.67	0.72	0.4	0.51	0.17	0.15	0.793333	2.40296	0.00021481	0.106925	TIGD4	-	-	-
ENSOARG00000003612	61	21	34	22	41	24	18	12	21	15	12	11	0.91	0.4	0.53	0.37	0.73	0.43	0.27	0.21	0.36	0.29	0.23	0.21	0.561667	0.261667	-1.10198	0.000266284	0.125183	ABCC8	Organismal Systems;Environmental Information Processing;Human Diseases	Endocrine system;Membrane transport;Endocrine and metabolic diseases	K05032;K05032;K05032
ENSOARG00000016129	26	13	22	19	11	18	8	6	14	6	4	4	1.46	0.93	1.31	1.21	0.74	1.23	0.45	0.39	0.92	0.44	0.29	0.29	1.14667	0.463333	-1.30732	0.000328148	0.135453	NTSR2	Environmental Information Processing	Signaling molecules and interaction	K04212
ENSOARG00000017441	80	101	134	72	263	185	104	33	46	63	53	63	1.8	2.89	3.19	1.83	7.06	5.07	2.33	0.86	1.21	1.86	1.53	1.83	3.64	1.60333	-1.18286	0.000339781	0.136916	NOD2	Human Diseases;Organismal Systems;Environmental Information Processing;Human Diseases	Infectious diseases;Immune system;Signal transduction;Immune diseases	K10165;K10165;K10165;K10165
MSTRG.8842	9	8	6	5	6	3	1	0	0	1	0	2	1.2	1.35	0.84	0.75	0.95	0.49	0.13	0	0	0.17	0	0.34	0.93	0.106667	-3.12412	0.000382154	0.14544	--	-	-	-
ENSOARG00000002307	27	5	59	7	15	11	43	114	90	22	55	72	2.43	0.57	5.61	0.71	1.61	1.2	3.85	11.91	9.43	2.59	6.33	8.33	2.02167	7.07333	1.80685	0.000417626	0.150381	DLK1	-	-	-
MSTRG.1523	18	9	14	26	7	19	22	31	24	34	68	44	0.4	0.25	0.33	0.65	0.18	0.51	0.48	0.79	0.62	0.98	1.92	1.25	0.386667	1.00667	1.38042	0.000479964	0.160247	--	Organismal Systems	Digestive system	K14211
MSTRG.16219	10	13	8	3	5	8	19	39	12	14	34	16	0.47	0.77	0.39	0.16	0.28	0.45	0.88	2.12	0.65	0.86	2.03	0.96	0.42	1.25	1.57347	0.000494907	0.160247	--	Human Diseases;Environmental Information Processing;Human Diseases;Organismal Systems;Cellular Processes;Human Diseases;Human Diseases;Human Diseases	Cancers;Signal transduction;Cancers;Immune system;Cellular community - eukaryotes;Infectious diseases;Cardiovascular diseases;Cancers	K05691;K05691;K05691;K05691;K05691;K05691;K05691;K05691
ENSOARG00000020383	67	251	40	71	98	175	55	55	43	27	68	34	1.92	9.12	1.21	2.29	3.34	6.09	1.57	1.83	1.43	1.01	2.49	1.25	3.995	1.59667	-1.32313	0.000520147	0.160247	BDH1	Metabolism;Metabolism;Metabolism	Global and overview maps;Carbohydrate metabolism;Lipid metabolism	K00019;K00019;K00019
MSTRG.14253	40	32	32	33	18	9	272	30	67	71	120	12	0.46	0.47	0.39	0.43	0.25	0.13	3.11	0.4	0.9	1.07	1.76	0.18	0.355	1.23667	1.80057	0.000530785	0.160247	SPSB2	-	-	-
ENSOARG00000005477	5	1	5	3	8	8	40	33	10	20	10	4	0.72	0.18	0.76	0.48	1.19	1.23	5.29	5.02	1.51	3.56	1.67	0.74	0.76	2.965	1.96396	0.000576183	0.162579	-	-	-	-
ENSOARG00000004740	0	0	2	0	0	0	5	13	0	0	17	10	0	0	0.06	0	0	0	0.14	0.44	0	0	0.62	0.35	0.01	0.258333	4.69116	0.000669913	0.174425	-	-	-	-
ENSOARG00000017161	61	44	19	91	16	61	196	88	73	96	77	117	1.2	1.1	0.4	2.03	0.38	1.46	3.85	2.01	1.68	2.47	1.94	2.97	1.095	2.48667	1.18328	0.000825818	0.196847	BMPR1B	Environmental Information Processing;Organismal Systems;Environmental Information Processing;Human Diseases;Cellular Processes;Environmental Information Processing	Signaling molecules and interaction;Development;Signal transduction;Cardiovascular diseases;Cellular community - eukaryotes;Signal transduction	K13578;K13578;K13578;K13578;K13578;K13578
MSTRG.2283	163	49	156	50	66	20	56	22	32	43	12	24	14.01	5.35	14.17	4.85	6.76	2.09	4.79	2.19	3.2	4.83	1.32	2.65	7.87167	3.16333	-1.31522	0.000974132	0.216924	Wfdc21	-	-	-
ENSOARG00000007116	22	13	13	19	12	20	71	38	24	16	33	27	1.07	0.8	0.67	1.04	0.69	1.18	3.44	2.14	1.36	1.02	2.05	1.69	0.908333	1.95	1.10218	0.000997208	0.219178	-	Organismal Systems	Excretory system	K08555
ENSOARG00000007979	15	10	13	6	8	10	2	5	2	0	4	5	0.31	0.26	0.28	0.14	0.2	0.25	0.04	0.12	0.05	0	0.11	0.13	0.24	0.075	-1.67807	0.0010259	0.222594	-	-	-	-
ENSOARG00000004127	54	53	65	38	49	130	26	40	11	30	45	20	4.18	5.21	5.32	3.32	4.52	12.24	2	3.59	0.99	3.04	4.46	1.99	5.79833	2.67833	-1.1143	0.00117898	0.24333	-	Cellular Processes;Human Diseases	Transport and catabolism;Drug resistance	K13649;K13649
MSTRG.16816	9	1	2	0	0	7	6	13	32	23	25	1	0.88	0.12	0.21	0	0	0.83	0.58	1.48	3.65	2.94	3.13	0.13	0.34	1.985	2.54553	0.00136969	0.261234	--	-	-	-
ENSOARG00000013090	5	4	7	4	4	5	9	17	15	11	12	11	0.11	0.11	0.17	0.1	0.11	0.14	0.2	0.44	0.39	0.32	0.34	0.32	0.123333	0.335	1.4416	0.00138921	0.261234	-	Human Diseases;Human Diseases;Organismal Systems;Organismal Systems	Infectious diseases;Cardiovascular diseases;Endocrine system;Endocrine system	K01283;K01283;K01283;K01283
ENSOARG00000004304	43	48	47	24	22	34	306	80	79	25	97	28	0.7	0.99	0.81	0.44	0.43	0.67	4.94	1.51	1.49	0.53	2.01	0.58	0.673333	1.84333	1.45292	0.00142901	0.262876	SYNJ2	Metabolism;Environmental Information Processing;Metabolism	Global and overview maps;Signal transduction;Carbohydrate metabolism	K20279;K20279;K20279
ENSOARG00000007755	7	4	7	3	4	4	18	9	22	11	9	9	0.32	0.24	0.33	0.16	0.22	0.23	0.83	0.48	1.19	0.67	0.52	0.54	0.25	0.705	1.4957	0.00155101	0.276309	ACVR1C	Environmental Information Processing;Cellular Processes;Environmental Information Processing	Signaling molecules and interaction;Cellular community - eukaryotes;Signal transduction	K13568;K13568;K13568
ENSOARG00000005587	15	12	41	32	54	17	16	12	9	6	4	18	0.52	0.53	1.5	1.25	2.22	0.71	0.55	0.48	0.36	0.27	0.18	0.8	1.12167	0.44	-1.35007	0.001701	0.2903	EXTL1	Metabolism;Metabolism	Global and overview maps;Glycan biosynthesis and metabolism	K02368;K02368
ENSOARG00000007367	26	32	25	15	15	9	50	43	51	28	55	22	0.66	1.03	0.67	0.43	0.45	0.28	1.26	1.26	1.5	0.92	1.78	0.71	0.586667	1.23833	1.07779	0.00170709	0.2903	STOX2	-	-	-
MSTRG.18028	39	27	22	3	9	18	21	15	188	86	92	80	0.59	0.51	0.35	0.05	0.16	0.33	0.31	0.26	3.29	1.69	1.77	1.54	0.331667	1.47667	2.15454	0.0017424	0.291964	--	Human Diseases;Environmental Information Processing;Environmental Information Processing;Environmental Information Processing;Cellular Processes;Environmental Information Processing;Human Diseases;Human Diseases;Human Diseases	Cancers;Signal transduction;Signal transduction;Signal transduction;Cell motility;Signal transduction;Cancers;Cancers;Cancers	K04358;K04358;K04358;K04358;K04358;K04358;K04358;K04358;K04358
ENSOARG00000006370	31	52	61	15	65	26	18	23	30	15	17	10	0.62	1.32	1.29	0.34	1.55	0.63	0.36	0.53	0.7	0.39	0.43	0.26	0.958333	0.445	-1.10672	0.00188583	0.301093	ASF1B	-	-	-
ENSOARG00000010363	19	9	11	10	13	11	7	5	3	2	5	7	1.02	0.62	0.63	0.61	0.83	0.72	0.37	0.31	0.19	0.14	0.34	0.48	0.738333	0.305	-1.27546	0.00247133	0.364065	VIPR2	Environmental Information Processing;Environmental Information Processing	Signaling molecules and interaction;Signal transduction	K04590;K04590
ENSOARG00000018781	42	153	128	236	20	345	41	26	36	24	24	88	2.37	11	7.69	15.07	1.35	23.76	2.3	1.73	2.38	1.76	1.71	6.38	10.2067	2.71	-1.91315	0.00249402	0.364065	-	Cellular Processes;Cellular Processes;Human Diseases;Organismal Systems;Human Diseases	Transport and catabolism;Cell motility;Infectious diseases;Immune system;Infectious diseases	K05757;K05757;K05757;K05757;K05757
ENSOARG00000001222	81	35	87	49	52	46	2	2	2	1	0	35	2.69	1.48	3.05	1.84	2.06	1.86	0.07	0.08	0.08	0.04	0	1.49	2.16333	0.293333	-2.88264	0.00249536	0.364065	-	-	-	-
ENSOARG00000011783	9	0	7	12	1	7	0	1	0	1	1	1	0.15	0	0.12	0.22	0.02	0.14	0	0.02	0	0.02	0.02	0.02	0.108333	0.0133333	-3.02237	0.00258903	0.373038	-	-	-	-
ENSOARG00000015649	4	10	18	8	7	5	20	25	34	13	12	20	0.36	1.15	1.72	0.82	0.75	0.55	1.8	2.62	3.58	1.54	1.39	2.32	0.891667	2.20833	1.30838	0.00270997	0.380969	ORC6	Cellular Processes	Cell growth and death	K02608
ENSOARG00000002587	18	23	12	12	6	40	7	14	6	5	5	5	0.36	0.58	0.25	0.27	0.14	0.97	0.14	0.32	0.14	0.13	0.13	0.13	0.428333	0.165	-1.37627	0.00275527	0.380969	CLEC4G	-	-	-
MSTRG.2261	0	0	1	2	0	1	3	1	8	4	5	9	0	0	0.16	0.34	0	0.19	0.46	0.18	1.42	0.8	0.98	1.77	0.115	0.935	3.02333	0.00281493	0.381799	--	-	-	-
MSTRG.12416	12	11	9	16	8	21	37	22	37	25	13	21	0.42	0.49	0.34	0.64	0.34	0.9	1.3	0.9	1.52	1.15	0.59	0.95	0.521667	1.06833	1.03416	0.00290576	0.382435	--	Organismal Systems	Sensory system	K08474
ENSOARG00000003341	15	3	15	7	2	5	21	42	17	7	8	41	2.47	0.63	2.61	1.3	0.39	1	3.44	8.02	3.26	1.51	1.68	8.67	1.4	4.43	1.66188	0.00291931	0.382435	IFI6	-	-	-
MSTRG.3553	15	1	25	17	14	24	7	3	6	4	5	8	0.5	0.04	0.87	0.63	0.55	0.96	0.23	0.12	0.23	0.17	0.21	0.34	0.591667	0.216667	-1.44931	0.00296023	0.382435	--	-	-	-
MSTRG.8939	0	19	2	4	0	2	0	1	0	0	0	0	0	3.2	0.28	0.6	0	0.32	0	0.15	0	0	0	0	0.733333	0.025	-4.87447	0.00323084	0.390669	--	-	-	-
ENSOARG00000016106	7	0	4	9	0	2	0	0	0	0	0	0	0.14	0	0.08	0.2	0	0.05	0	0	0	0	0	0	0.0783333	0.001	-6.29155	0.003267	0.390669	OTOA	-	-	-
ENSOARG00000005930	16	12	4	11	8	7	18	11	20	37	20	25	0.41	0.39	0.11	0.32	0.24	0.22	0.46	0.32	0.59	1.23	0.65	0.82	0.281667	0.678333	1.26801	0.00327419	0.390669	FIGN	-	-	-
ENSOARG00000000312	2	2	3	2	7	2	36	5	5	5	15	7	0.09	0.11	0.14	0.1	0.36	0.11	1.56	0.25	0.25	0.28	0.84	0.39	0.151667	0.595	1.97199	0.00336521	0.392803	-	-	-	-
ENSOARG00000004578	4	8	7	16	3	7	1	3	0	4	0	2	0.15	0.38	0.28	0.67	0.13	0.32	0.04	0.13	0	0.19	0	0.1	0.321667	0.0766667	-2.0689	0.00350487	0.401665	PABPC1L	Genetic Information Processing;Genetic Information Processing;Genetic Information Processing	Translation;Translation;Folding, sorting and degradation	K13126;K13126;K13126
ENSOARG00000018480	25	19	19	44	94	23	20	19	22	14	8	14	0.71	0.68	0.57	1.4	3.16	0.79	0.56	0.62	0.72	0.52	0.29	0.51	1.21833	0.536667	-1.18281	0.00359039	0.40781	FAM83G	-	-	-
ENSOARG00000017214	1096	464	1282	770	1101	548	3903	1926	1337	814	817	1742	40.8	21.95	50.45	32.38	48.83	24.81	144.69	83.21	57.96	39.64	38.91	83.42	36.5367	74.6383	1.03057	0.00369588	0.408818	NR4A1	Environmental Information Processing;Environmental Information Processing;Human Diseases;Organismal Systems;Organismal Systems	Signal transduction;Signal transduction;Endocrine and metabolic diseases;Endocrine system;Endocrine system	K04465;K04465;K04465;K04465;K04465
MSTRG.3034	19	20	17	13	1	8	38	41	30	26	14	22	1.78	2.29	1.68	1.38	0.12	0.85	3.54	4.41	3.23	3.19	1.67	2.67	1.35	3.11833	1.20782	0.00397807	0.410733	ICAM2	Environmental Information Processing;Organismal Systems	Signaling molecules and interaction;Immune system	K06523;K06523
ENSOARG00000015329	18	68	42	91	38	70	30	29	17	39	11	26	0.91	4.35	2.24	5.17	2.28	4.29	1.5	1.69	1	2.57	0.71	1.68	3.20667	1.525	-1.07227	0.00399087	0.410733	GALNT15	Metabolism;Metabolism	Global and overview maps;Glycan biosynthesis and metabolism	K00710;K00710
ENSOARG00000007862	3	0	2	3	2	2	39	4	4	1	20	1	0.08	0	0.06	0.09	0.07	0.07	1.07	0.13	0.13	0.04	0.71	0.04	0.0616667	0.353333	2.51847	0.00452367	0.42347	-	-	-	-
ENSOARG00000009528	26	13	15	42	16	9	14	16	8	5	2	5	0.44	0.28	0.27	0.8	0.32	0.18	0.23	0.31	0.16	0.11	0.04	0.11	0.381667	0.16	-1.25424	0.004547	0.42347	AFF2	-	-	-
ENSOARG00000011604	7	8	1	4	1	5	22	11	11	6	19	6	0.21	0.31	0.03	0.14	0.04	0.19	0.67	0.39	0.39	0.24	0.74	0.24	0.153333	0.445	1.53713	0.00462295	0.42347	FAM111B	-	-	-
ENSOARG00000006702	15	5	6	18	10	13	34	18	25	16	34	12	0.71	0.3	0.3	0.96	0.56	0.75	1.61	0.99	1.38	0.99	2.06	0.73	0.596667	1.29333	1.1161	0.00471857	0.42934	-	-	-	-
ENSOARG00000012678	2	7	10	2	0	0	31	11	18	4	11	7	0.03	0.15	0.18	0.04	0	0	0.51	0.21	0.35	0.09	0.23	0.15	0.0666667	0.256667	1.94486	0.00513231	0.445432	-	-	-	-
MSTRG.9773	140	124	159	306	262	216	67	192	55	107	22	119	5.88	6.62	7.06	14.51	13.11	11.03	2.8	9.36	2.69	5.88	1.18	6.43	9.70167	4.72333	-1.03843	0.00522796	0.445679	--	-	-	-
MSTRG.10065	19	19	15	110	16	79	84	100	170	72	96	81	0.62	0.79	0.52	4.05	0.62	3.13	2.72	3.78	6.45	3.07	4	3.39	1.62167	3.90167	1.26661	0.00525557	0.445679	--	-	-	-
ENSOARG00000004989	7	11	10	15	29	23	3	11	9	7	0	3	0.91	1.82	1.37	2.2	4.49	3.63	0.39	1.66	1.36	1.19	0	0.5	2.40333	0.85	-1.4995	0.0053824	0.450949	IFITM10	-	-	-
ENSOARG00000001314	15	2	15	11	20	9	4	5	7	4	4	3	0.69	0.12	0.73	0.57	1.1	0.51	0.18	0.27	0.38	0.24	0.24	0.18	0.62	0.248333	-1.31999	0.00545175	0.452593	-	-	-	-
ENSOARG00000014703	0	0	1	1	0	0	4	0	23	0	4	1	0	0	0.02	0.02	0	0	0.07	0	0.5	0	0.09	0.02	0.00666667	0.113333	4.08746	0.00546038	0.452593	MYL10	Cellular Processes;Cellular Processes;Organismal Systems	Cell motility;Cellular community - eukaryotes;Immune system	K12756;K12756;K12756
ENSOARG00000009097	89	67	123	57	78	43	137	113	165	70	81	351	1.76	1.69	2.58	1.28	1.84	1.04	2.7	2.6	3.81	1.81	2.05	8.94	1.69833	3.65167	1.10444	0.00568367	0.464688	-	-	-	-
ENSOARG00000010953	9	33	2	130	18	63	9	7	4	4	5	22	0.13	0.61	0.03	2.15	0.31	1.12	0.13	0.12	0.07	0.08	0.09	0.41	0.725	0.15	-2.27302	0.00627738	0.491845	XDH	Metabolism;Metabolism;Cellular Processes;Metabolism;Metabolism	Global and overview maps;Nucleotide metabolism;Transport and catabolism;Xenobiotics biodegradation and metabolism;Biosynthesis of other secondary metabolites	K00106;K00106;K00106;K00106;K00106
ENSOARG00000005609	0	1	0	2	3	1	8	4	4	3	7	6	0	0.02	0	0.03	0.05	0.02	0.11	0.06	0.06	0.05	0.12	0.1	0.02	0.0833333	2.05889	0.00633825	0.492152	-	Organismal Systems;Human Diseases	Endocrine system;Immune diseases	K10809;K10809
ENSOARG00000007992	8	11	16	8	18	6	1	5	7	5	1	5	0.22	0.38	0.46	0.25	0.58	0.2	0.03	0.16	0.22	0.18	0.03	0.18	0.348333	0.133333	-1.38543	0.00649987	0.492152	-	-	-	-
ENSOARG00000004721	46	25	59	19	13	24	13	27	9	8	6	20	11.81	8.16	16.02	5.51	3.98	7.5	3.32	8.05	2.69	2.69	1.97	6.61	8.83	4.22167	-1.0646	0.00668953	0.492152	-	-	-	-
ENSOARG00000001760	0	0	0	1	0	1	7	4	3	2	2	1	0	0	0	0.06	0	0.07	0.37	0.25	0.19	0.14	0.14	0.07	0.0216667	0.193333	3.15754	0.00684397	0.492152	ANKRD61	-	-	-
ENSOARG00000006444	12	26	24	55	0	1	149	79	69	78	60	79	0.14	0.39	0.29	0.73	0	0.02	1.75	1.09	0.95	1.2	0.91	1.2	0.261667	1.18333	2.17705	0.00698624	0.494708	-	Cellular Processes	Cellular community - eukaryotes	K10352
ENSOARG00000006911	3	5	4	6	3	3	13	9	17	21	6	2	0.11	0.23	0.15	0.25	0.13	0.13	0.47	0.38	0.72	1	0.28	0.09	0.166667	0.49	1.55582	0.00709226	0.498048	-	-	-	-
ENSOARG00000019045	3	0	8	4	0	2	3	1	3	75	3	58	0.21	0	0.59	0.31	0	0.17	0.21	0.08	0.24	6.82	0.27	5.19	0.213333	2.135	3.32305	0.00778038	0.518406	TRAT1	-	-	-
ENSOARG00000003025	14	10	13	11	33	17	9	6	15	4	7	1	1.86	1.69	1.83	1.65	5.22	2.75	1.19	0.93	2.32	0.7	1.19	0.17	2.5	1.08333	-1.20645	0.00803657	0.521115	RHOU	-	-	-
ENSOARG00000016680	11	4	15	6	2	4	28	24	20	10	16	4	0.25	0.11	0.35	0.15	0.05	0.11	0.62	0.62	0.52	0.29	0.46	0.11	0.17	0.436667	1.361	0.00816955	0.525709	-	-	-	-
ENSOARG00000007731	26	91	31	6	13	36	7	16	11	2	29	4	2.46	10.92	3.1	0.64	1.46	4.14	0.66	1.75	1.21	0.25	3.5	0.49	3.78667	1.31	-1.53136	0.00829639	0.529842	RSPO3	-	-	-
MSTRG.5997	4	4	4	6	16	9	3	2	2	0	2	4	0.42	0.53	0.44	0.77	2.36	1.15	0.31	0.24	0.24	0	0.27	0.61	0.945	0.278333	-1.7635	0.00860603	0.531564	--	-	-	-
MSTRG.5721	14	8	4	11	5	7	28	26	21	6	9	17	3.86	2.97	1.05	3.58	1.68	2.44	7.67	8.58	6.81	2.13	3.12	5.94	2.59667	5.70833	1.13641	0.00873158	0.535411	--	-	-	-
ENSOARG00000007693	26	4	31	90	42	197	5	31	17	23	14	9	2.49	0.49	3.13	9.72	4.79	22.92	0.48	3.44	1.89	2.88	1.71	1.11	7.25667	1.91833	-1.91945	0.00916724	0.552034	NUDT7	Cellular Processes	Transport and catabolism	K17879
ENSOARG00000016327	4	10	1	1	10	7	3	1	0	2	0	1	0.23	0.73	0.06	0.06	0.68	0.49	0.17	0.07	0	0.15	0	0.07	0.375	0.0766667	-2.29022	0.00944458	0.558882	RAB40B	-	-	-
ENSOARG00000011769	19	12	6	16	12	2	19	18	48	9	38	23	0.51	0.41	0.17	0.48	0.38	0.07	0.51	0.56	1.49	0.31	1.3	0.79	0.336667	0.826667	1.29598	0.00960888	0.566623	PYROXD2	-	-	-
MSTRG.14043	0	1	2	2	14	4	36	5	8	13	20	9	0	0.11	0.18	0.19	1.43	0.42	3.08	0.5	0.8	1.46	2.2	0.99	0.388333	1.505	1.9544	0.00970707	0.569697	--	-	-	-
ENSOARG00000008325	6	6	3	1	0	3	0	0	0	1	0	1	0.47	0.59	0.25	0.09	0	0.28	0	0	0	0.1	0	0.1	0.28	0.0333333	-3.07039	0.00994518	0.573794	-	-	-	-
ENSOARG00000015587	7	9	14	6	1	12	22	11	15	20	20	13	0.09	0.15	0.2	0.09	0.02	0.19	0.29	0.17	0.23	0.35	0.34	0.22	0.123333	0.266667	1.11247	0.0101325	0.577298	-	-	-	-
ENSOARG00000017886	23	28	31	10	9	11	17	11	13	3	4	3	1.16	1.8	1.66	0.57	0.54	0.68	0.86	0.65	0.77	0.2	0.26	0.2	1.06833	0.49	-1.12451	0.0103224	0.578466	ALDH3A1	Metabolism;Metabolism;Human Diseases;Metabolism;Metabolism;Metabolism;Metabolism;Metabolism;Metabolism	Global and overview maps;Carbohydrate metabolism;Cancers;Xenobiotics biodegradation and metabolism;Xenobiotics biodegradation and metabolism;Metabolism of other amino acids;Amino acid metabolism;Amino acid metabolism;Amino acid metabolism	K00129;K00129;K00129;K00129;K00129;K00129;K00129;K00129;K00129
ENSOARG00000019073	11	6	8	10	7	3	17	20	25	13	8	10	0.33	0.23	0.25	0.34	0.25	0.11	0.5	0.69	0.87	0.51	0.3	0.38	0.251667	0.541667	1.10589	0.0105699	0.57896	PRKG2	Organismal Systems;Organismal Systems;Environmental Information Processing;Organismal Systems;Organismal Systems;Organismal Systems;Cellular Processes;Organismal Systems;Organismal Systems;Organismal Systems	Sensory system;Environmental adaptation;Signal transduction;Immune system;Environmental adaptation;Digestive system;Cellular community - eukaryotes;Endocrine system;Nervous system;Endocrine system	K19477;K19477;K19477;K19477;K19477;K19477;K19477;K19477;K19477;K19477
MSTRG.10210	57	4	27	16	5	18	16	37	49	38	55	78	1.38	0.12	0.69	0.44	0.14	0.53	0.38	1.04	1.38	1.2	1.7	2.42	0.55	1.35333	1.29901	0.0108621	0.585241	--	Genetic Information Processing	Replication and repair	K10838
ENSOARG00000018118	19	15	13	11	8	8	9	26	34	18	39	18	2.82	2.83	2.04	1.84	1.41	1.44	1.33	4.48	5.88	3.49	7.4	3.44	2.06333	4.33667	1.07161	0.0117068	0.585241	OCIAD2	-	-	-
MSTRG.16218	5	13	6	3	4	8	15	2	10	27	14	36	0.32	1.04	0.4	0.21	0.3	0.62	0.94	0.15	0.74	2.23	1.13	2.93	0.481667	1.35333	1.49041	0.0118271	0.585241	--	-	-	-
ENSOARG00000005250	0	0	1	0	0	0	0	3	8	3	1	1	0	0	0.05	0	0	0	0	0.15	0.4	0.17	0.05	0.05	0.00833333	0.136667	4.03562	0.0118489	0.585241	-	-	-	-
ENSOARG00000019354	272	82	533	711	379	605	177	188	296	231	37	107	10.05	3.85	20.82	29.67	16.68	27.19	6.51	8.06	12.74	11.16	1.75	5.09	18.0433	7.55167	-1.2566	0.0119303	0.585241	SLC7A8	Organismal Systems	Digestive system	K13781
ENSOARG00000009729	1	2	2	0	0	2	5	7	6	2	4	4	0.11	0.27	0.23	0	0	0.26	0.54	0.87	0.75	0.28	0.55	0.55	0.145	0.59	2.02466	0.0125169	0.596027	-	-	-	-
ENSOARG00000008718	2	5	17	3	1	1	1	0	0	0	3	0	0.08	0.25	0.7	0.13	0.05	0.05	0.04	0	0	0	0.15	0	0.21	0.0316667	-2.72935	0.0129082	0.602638	-	-	-	-
ENSOARG00000018127	8	9	8	8	2	11	40	11	23	5	15	11	0.51	0.74	0.54	0.58	0.15	0.86	2.56	0.82	1.72	0.42	1.23	0.91	0.563333	1.27667	1.18032	0.0131437	0.603181	DNAJC27	-	-	-
ENSOARG00000016325	0	2	0	2	0	1	3	8	6	1	6	2	0	0.04	0	0.03	0	0.02	0.04	0.14	0.1	0.02	0.11	0.04	0.015	0.075	2.32193	0.0135242	0.611365	AK7	Metabolism;Metabolism;Metabolism	Global and overview maps;Nucleotide metabolism;Metabolism of cofactors and vitamins	K00939;K00939;K00939
MSTRG.1207	2	14	2	0	2	1	2	0	0	0	0	0	0.38	3.34	0.4	0	0.45	0.23	0.37	0	0	0	0	0	0.8	0.0616667	-3.69744	0.0135483	0.611365	--	-	-	-
ENSOARG00000016184	7	7	13	7	6	2	13	13	30	6	15	15	0.43	0.55	0.84	0.49	0.44	0.15	0.8	0.93	2.15	0.48	1.18	1.19	0.483333	1.12167	1.21455	0.013807	0.615678	SAMSN1	-	-	-
ENSOARG00000008353	1	0	0	0	0	1	5	2	4	1	2	2	0.39	0	0	0	0	0.47	1.93	0.9	1.8	0.51	0.99	1	0.143333	1.18833	3.05149	0.014078	0.620945	SMIM30	-	-	-
ENSOARG00000006647	1	0	0	3	0	0	5	3	0	4	11	3	0.01	0	0	0.06	0	0	0.11	0.07	0	0.11	0.27	0.08	0.0116667	0.106667	3.19265	0.0141026	0.620945	-	-	-	-
ENSOARG00000015829	3	3	2	1	1	6	0	1	0	0	0	1	0.15	0.19	0.1	0.06	0.06	0.36	0	0.06	0	0	0	0.06	0.153333	0.02	-2.9386	0.0142614	0.621828	PTPN18	-	-	-
ENSOARG00000007889	9	7	2	4	5	5	1	0	6	0	0	0	0.5	0.49	0.12	0.25	0.33	0.34	0.05	0	0.39	0	0	0	0.338333	0.0733333	-2.2059	0.014284	0.621828	CRHR2	Environmental Information Processing;Human Diseases	Signaling molecules and interaction;Endocrine and metabolic diseases	K04579;K04579
MSTRG.1477	15	104	47	42	57	16	6	20	9	21	45	14	0.56	4.97	1.87	1.79	2.56	0.73	0.22	0.87	0.39	1.03	2.17	0.68	2.08	0.893333	-1.21931	0.0143325	0.621828	--	-	-	-
MSTRG.18586	6	4	3	0	0	9	0	0	2	0	0	0	1.05	0.89	0.56	0	0	1.92	0	0	0.41	0	0	0	0.736667	0.0683333	-3.43035	0.0144809	0.621828	--	-	-	-
MSTRG.17902	24	34	21	4	8	29	9	7	13	7	14	3	1.63	2.94	1.51	0.31	0.65	2.4	0.61	0.55	1.03	0.62	1.22	0.26	1.57333	0.715	-1.13781	0.0147112	0.621828	--	Metabolism;Human Diseases	Nucleotide metabolism;Substance dependence	K18436;K18436
ENSOARG00000017220	0	0	0	0	0	1	3	3	0	1	7	1	0	0	0	0	0	0.07	0.16	0.19	0	0.07	0.49	0.07	0.0116667	0.163333	3.80735	0.0148236	0.621828	IL13RA2	Environmental Information Processing;Environmental Information Processing	Signaling molecules and interaction;Signal transduction	K05077;K05077
ENSOARG00000002620	20	10	21	20	6	15	16	17	42	34	68	10	0.82	0.52	0.91	0.92	0.29	0.75	0.65	0.81	2	1.82	3.55	0.53	0.701667	1.56	1.15269	0.0153827	0.630134	CES2	Metabolism	Xenobiotics biodegradation and metabolism	K03927
ENSOARG00000000763	12	10	12	15	23	11	2	6	2	10	8	8	0.89	0.94	0.94	1.26	2.03	0.99	0.15	0.52	0.17	0.97	0.76	0.76	1.175	0.555	-1.0821	0.0154415	0.630134	ASPHD2	-	-	-
ENSOARG00000003140	25	22	5	17	9	12	8	16	42	43	31	48	0.25	0.28	0.05	0.19	0.11	0.14	0.08	0.18	0.48	0.55	0.39	0.61	0.17	0.381667	1.16678	0.0156261	0.634187	USP43	-	-	-
ENSOARG00000012814	39	31	21	36	5	33	29	83	26	43	102	36	0.87	0.88	0.5	0.91	0.13	0.9	0.65	2.16	0.68	1.26	2.92	1.04	0.698333	1.45167	1.05572	0.0158956	0.638872	ARHGAP36	-	-	-
ENSOARG00000008994	7	6	31	2	0	7	2	4	1	1	0	4	0.22	0.23	1.01	0.07	0	0.26	0.06	0.14	0.04	0.04	0	0.16	0.298333	0.0733333	-2.02438	0.0163355	0.644434	-	-	-	-
ENSOARG00000003104	23	35	18	32	17	28	139	37	37	29	57	15	1.91	3.7	1.58	3	1.68	2.83	11.51	3.57	3.58	3.15	6.06	1.6	2.45	4.91167	1.00343	0.0168597	0.658971	AP1AR	-	-	-
ENSOARG00000020943	10	3	1	0	1	5	0	2	0	0	0	0	0.52	0.2	0.05	0	0.06	0.32	0	0.12	0	0	0	0	0.191667	0.02	-3.26053	0.0171578	0.662284	-	-	-	-
ENSOARG00000011464	28	36	6	9	11	4	4	0	10	4	11	0	1.36	2.22	0.31	0.49	0.64	0.24	0.19	0	0.57	0.25	0.68	0	0.876667	0.281667	-1.63804	0.0172229	0.662284	SYT17	-	-	-
ENSOARG00000005181	1	0	0	0	0	3	1	7	5	4	5	1	0.05	0	0	0	0	0.18	0.05	0.4	0.23	0.26	0.31	0.06	0.0383333	0.218333	2.50986	0.0173086	0.66274	CATSPER4	-	-	-
ENSOARG00000021044	4	16	8	17	7	4	34	17	23	20	22	6	0.51	2.6	1.08	2.45	1.06	0.62	4.32	2.52	3.42	3.34	3.59	0.99	1.38667	3.03	1.1277	0.0176004	0.665444	-	Human Diseases	Infectious diseases	K10071
ENSOARG00000011856	17	6	15	19	2	7	3	8	7	3	2	3	2.4	1.08	2.24	3.03	0.34	1.2	0.42	1.31	1.15	0.55	0.36	0.54	1.715	0.721667	-1.2488	0.0177128	0.665444	ALOX5AP	Organismal Systems	Immune system	K20735
ENSOARG00000001633	0	3	2	2	0	7	0	0	0	0	0	0	0	0.11	0.07	0.07	0	0.25	0	0	0	0	0	0	0.0833333	0.001	-6.38082	0.0181528	0.665444	-	-	-	-
ENSOARG00000015299	10	0	10	4	11	3	11	24	30	16	12	4	0.26	0	0.28	0.12	0.34	0.1	0.29	0.73	0.91	0.55	0.4	0.13	0.183333	0.501667	1.45226	0.0182443	0.665444	-	Environmental Information Processing;Organismal Systems;Environmental Information Processing;Human Diseases	Signal transduction;Digestive system;Membrane transport;Drug resistance	K05673;K05673;K05673;K05673
ENSOARG00000020076	11	16	32	10	13	5	9	7	5	1	13	2	1.98	3.66	6.09	2.03	2.79	1.09	1.61	1.46	1.05	0.24	2.99	0.46	2.94	1.30167	-1.17546	0.0183391	0.666033	-	Human Diseases;Human Diseases;Human Diseases	Cancers;Substance dependence;Immune diseases	K11252;K11252;K11252
MSTRG.18267	9	4	3	13	31	10	4	7	6	4	3	4	0.82	0.46	0.29	1.34	3.36	1.11	0.36	0.74	0.64	0.48	0.35	0.47	1.23	0.506667	-1.27955	0.0184195	0.666093	--	-	-	-
ENSOARG00000018424	10	8	33	5	4	20	4	4	13	1	4	4	0.1	0.11	0.37	0.06	0.05	0.25	0.04	0.05	0.16	0.01	0.05	0.05	0.156667	0.06	-1.38466	0.0190574	0.669145	CCNF	-	-	-
ENSOARG00000021035	0	4	3	3	0	3	0	0	0	0	0	0	0.03	0.41	0.2	0.22	0	0.23	0	0	0	0	0	0	0.181667	0.001	-7.50515	0.019414	0.669282	-	-	-	-
ENSOARG00000009800	6	6	6	5	5	3	5	2	0	2	1	0	1.61	2.05	1.71	1.52	1.6	0.98	1.34	0.62	0	0.7	0.34	0	1.57833	0.5	-1.6584	0.019835	0.679109	FCER1G	Human Diseases;Environmental Information Processing;Environmental Information Processing;Organismal Systems;Organismal Systems;Organismal Systems;Organismal Systems;Human Diseases	Infectious diseases;Signal transduction;Signal transduction;Immune system;Immune system;Immune system;Immune system;Immune diseases	K07983;K07983;K07983;K07983;K07983;K07983;K07983;K07983
ENSOARG00000014885	5	6	2	2	4	3	1	2	0	0	2	0	0.24	0.37	0.1	0.11	0.23	0.18	0.05	0.11	0	0	0.12	0	0.205	0.0466667	-2.13516	0.0201832	0.67934	ANGPTL6	-	-	-
ENSOARG00000012206	2	0	0	8	0	8	0	0	0	0	0	0	0.07	0	0	0.33	0	0.35	0	0	0	0	0	0	0.125	0.001	-6.96578	0.0208833	0.681401	CA5A	Metabolism	Energy metabolism	K01672
ENSOARG00000007104	3	2	5	1	2	2	2	0	0	0	0	0	0.22	0.19	0.39	0.08	0.18	0.18	0.15	0	0	0	0	0	0.206667	0.025	-3.04731	0.0208962	0.681401	DLK2	-	-	-
ENSOARG00000015577	0	2	2	1	0	1	3	9	3	5	4	1	0	0.82	0.68	0.36	0	0.39	0.96	3.36	1.12	2.11	1.65	0.41	0.375	1.60167	2.09461	0.0211876	0.682116	TMEM167A	-	-	-
ENSOARG00000002241	117	236	142	69	137	54	1129	240	178	132	168	201	4.52	11.58	5.8	3.01	6.3	2.54	43.41	10.75	8	6.67	8.3	9.98	5.625	14.5183	1.36795	0.0215236	0.682116	CSRNP1	-	-	-
ENSOARG00000019556	10	3	1	3	5	8	8	13	10	12	12	9	0.25	0.1	0.03	0.09	0.15	0.24	0.2	0.38	0.29	0.39	0.39	0.29	0.143333	0.323333	1.17365	0.0216467	0.682212	CCDC191	-	-	-
MSTRG.13331	18	11	5	21	30	15	10	8	3	6	15	6	0.71	0.55	0.21	0.93	1.4	0.72	0.39	0.36	0.14	0.31	0.75	0.3	0.753333	0.375	-1.0064	0.0220469	0.683373	CAMKMT	Metabolism	Amino acid metabolism	K18826
ENSOARG00000005126	0	1	2	0	0	1	0	5	19	3	2	0	0	0.05	0.08	0	0	0.04	0	0.21	0.8	0.14	0.09	0	0.0283333	0.206667	2.86673	0.0225702	0.684725	ADGRE3	-	-	-
ENSOARG00000015335	0	2	31	6	5	1	1	6	0	0	0	0	0	0.04	0.45	0.09	0.08	0.02	0.01	0.1	0	0	0	0	0.113333	0.0183333	-2.62803	0.0226046	0.684725	CBLN4	-	-	-
ENSOARG00000020163	1054	2479	870	242	237	541	388	461	476	211	529	288	38.83	116.06	33.89	10.07	10.4	24.25	14.24	19.71	20.43	10.17	24.93	13.65	38.9167	17.1883	-1.17896	0.0237672	0.703184	CASQ2	-	-	-
ENSOARG00000001672	5	15	4	21	11	34	8	6	9	0	11	2	0.19	0.77	0.18	0.98	0.51	1.67	0.34	0.27	0.41	0	0.56	0.11	0.716667	0.281667	-1.34731	0.023936	0.703184	-	-	-	-
ENSOARG00000014924	21	37	30	26	13	14	85	36	69	16	69	11	1.27	2.83	1.91	1.77	0.93	1.03	5.1	2.52	4.84	1.26	5.32	0.85	1.62333	3.315	1.03005	0.0242538	0.706492	-	-	-	-
ENSOARG00000011552	99	15	41	28	3	49	42	63	128	73	76	62	5.06	0.97	2.22	1.62	0.18	3.05	2.14	3.74	7.62	4.88	4.97	4.08	2.18333	4.57167	1.06619	0.0244464	0.707485	DRD1	Environmental Information Processing;Environmental Information Processing;Environmental Information Processing;Human Diseases;Human Diseases;Organismal Systems;Human Diseases;Cellular Processes;Human Diseases;Human Diseases	Signaling molecules and interaction;Signal transduction;Signal transduction;Substance dependence;Neurodegenerative diseases;Nervous system;Substance dependence;Cellular community - eukaryotes;Substance dependence;Substance dependence	K04144;K04144;K04144;K04144;K04144;K04144;K04144;K04144;K04144;K04144
ENSOARG00000011808	1	0	5	3	6	3	1	1	0	0	1	0	0.11	0	0.6	0.38	0.81	0.41	0.11	0.13	0	0	0.14	0	0.385	0.0633333	-2.60382	0.0244487	0.707485	PTRH1	-	-	-
ENSOARG00000007599	1	0	3	2	0	6	3	6	5	10	4	8	0.08	0	0.24	0.17	0	0.56	0.23	0.53	0.44	1	0.39	0.78	0.175	0.561667	1.68236	0.0244551	0.707485	-	-	-	-
ENSOARG00000010833	6	5	16	19	23	13	13	1	2	2	4	12	0.35	0.38	1	1.27	1.62	0.94	0.77	0.07	0.14	0.15	0.3	0.91	0.926667	0.39	-1.24858	0.0262007	0.728802	-	-	-	-
ENSOARG00000004379	7	2	6	6	2	0	7	10	11	11	12	3	0.33	0.12	0.3	0.32	0.11	0	0.33	0.54	0.6	0.67	0.72	0.18	0.196667	0.506667	1.36528	0.0262088	0.728802	C1RL	-	-	-
ENSOARG00000020307	209	784	1305	1448	123	434	2107	522	3076	850	2202	2055	6.2	29.53	40.9	48.49	4.34	15.65	62.21	17.96	106.2	32.96	83.51	78.37	24.185	63.535	1.39344	0.0266756	0.735274	TFRC	Cellular Processes;Cellular Processes;Environmental Information Processing;Organismal Systems;Cellular Processes	Transport and catabolism;Transport and catabolism;Signal transduction;Immune system;Cell growth and death	K06503;K06503;K06503;K06503;K06503
MSTRG.229	17	45	10	10	5	24	31	17	89	49	36	19	0.42	1.42	0.26	0.28	0.15	0.72	0.76	0.49	2.57	1.59	1.14	0.61	0.541667	1.19333	1.13952	0.0271695	0.741077	--	-	-	-
MSTRG.11885	0	24	44	9	12	0	20	115	38	79	58	76	0	1.33	2.2	0.51	0.61	0	1.03	5.7	2.41	4.47	3.39	4.97	0.775	3.66167	2.24023	0.027178	0.741077	--	-	-	-
ENSOARG00000013368	0	1	5	9	3	1	25	6	7	7	6	5	0	0.07	0.28	0.53	0.19	0.06	1.31	0.37	0.43	0.48	0.4	0.34	0.188333	0.555	1.5592	0.0271795	0.741077	NR6A1	-	-	-
MSTRG.6877	34	19	18	14	19	10	26	22	48	18	17	86	1.24	0.88	0.69	0.58	0.82	0.44	0.94	0.93	2.04	0.86	0.79	4.03	0.775	1.59833	1.0443	0.0272365	0.741077	OAS1	Human Diseases;Human Diseases;Organismal Systems;Human Diseases;Human Diseases	Infectious diseases;Infectious diseases;Immune system;Infectious diseases;Infectious diseases	K14216;K14216;K14216;K14216;K14216
MSTRG.16127	0	0	15	1	3	2	0	0	0	0	0	2	0	0	2.92	0.21	0.66	0.45	0	0	0	0	0	0.47	0.706667	0.0783333	-3.17333	0.0275972	0.744028	--	-	-	-
ENSOARG00000014276	1	1	3	4	3	0	0	0	1	0	0	0	0.01	0.02	0.04	0.06	0.05	0	0	0	0.02	0	0	0	0.03	0.00333333	-3.16993	0.0281055	0.744028	SLC24A2	-	-	-
MSTRG.12154	1	3	0	0	0	0	2	16	2	1	3	1	0.12	0.46	0	0	0	0	0.24	2.23	0.28	0.16	0.46	0.15	0.0966667	0.586667	2.60145	0.0282448	0.744028	--	-	-	-
ENSOARG00000005959	10	2	6	4	4	2	1	0	3	2	2	0	0.97	0.25	0.62	0.44	0.46	0.24	0.1	0	0.34	0.25	0.25	0	0.496667	0.156667	-1.66458	0.0285477	0.744028	TNFSF8	Environmental Information Processing	Signaling molecules and interaction	K05471
ENSOARG00000002495	63	260	52	297	300	116	255	74	20	47	48	35	2.13	11.17	1.86	11.34	12.08	4.77	8.58	2.9	0.79	2.08	2.08	1.52	7.225	2.99167	-1.27205	0.028767	0.744028	-	-	-	-
ENSOARG00000018868	0	7	6	1	1	9	0	3	1	0	0	0	0	0.26	0.18	0.03	0.03	0.31	0	0.1	0.03	0	0	0	0.135	0.0216667	-2.63941	0.0290347	0.74565	-	-	-	-
ENSOARG00000007561	3	6	2	2	4	3	8	8	16	8	7	2	0.08	0.2	0.06	0.06	0.13	0.1	0.21	0.24	0.49	0.28	0.24	0.07	0.105	0.255	1.28011	0.0293002	0.746948	SNAP91	-	-	-
ENSOARG00000000609	6	18	4	8	4	10	43	8	16	13	19	10	0.14	0.52	0.1	0.2	0.11	0.27	0.97	0.21	0.42	0.38	0.55	0.29	0.223333	0.47	1.07346	0.0296263	0.746948	-	-	-	-
ENSOARG00000018988	14	2	71	11	65	22	21	10	13	17	7	12	0.54	0.1	2.89	0.48	2.99	1.03	0.81	0.45	0.58	0.86	0.35	0.6	1.33833	0.608333	-1.1375	0.0297111	0.746948	KCNK3	-	-	-
MSTRG.14063	289	147	146	71	125	23	479	172	162	174	296	196	19.14	12.82	13.05	4.82	9.49	1.69	36.26	14.67	12.32	17.27	28.47	17.36	10.1683	21.0583	1.05031	0.0297933	0.746948	--	Organismal Systems	Sensory system	K08474
MSTRG.8915	55	33	30	36	3	69	44	8	8	23	8	15	2.83	1.92	1.71	2.17	0.19	4.94	2.35	0.53	0.49	1.27	0.43	0.94	2.29333	1.00167	-1.19504	0.0305855	0.752368	--	Cellular Processes	Transport and catabolism	K00308
ENSOARG00000009120	1	2	3	4	1	2	0	0	0	0	1	1	0.02	0.06	0.07	0.1	0.03	0.05	0	0	0	0	0.03	0.03	0.055	0.01	-2.45943	0.0307747	0.753735	CACNA2D2	Environmental Information Processing;Organismal Systems;Organismal Systems;Human Diseases;Human Diseases;Human Diseases;Organismal Systems	Signal transduction;Endocrine system;Circulatory system;Cardiovascular diseases;Cardiovascular diseases;Cardiovascular diseases;Circulatory system	K04859;K04859;K04859;K04859;K04859;K04859;K04859
ENSOARG00000010370	10	9	6	1	6	7	6	1	1	1	3	3	0.58	0.67	0.37	0.07	0.42	0.5	0.35	0.07	0.07	0.08	0.22	0.22	0.435	0.168333	-1.36969	0.0309335	0.756481	SLX4IP	-	-	-
MSTRG.10894	2	4	1	1	7	2	0	0	0	2	0	1	0.59	1.51	0.31	0.34	2.48	0.72	0	0	0	0.78	0	0.38	0.991667	0.193333	-2.35876	0.0312009	0.756488	--	-	-	-
ENSOARG00000012542	3	2	5	0	2	6	27	3	7	1	15	4	0.06	0.05	0.11	0	0.05	0.15	0.55	0.07	0.17	0.03	0.39	0.11	0.07	0.22	1.65208	0.0313944	0.756488	-	-	-	-
ENSOARG00000014648	7	11	22	7	3	7	8	17	17	12	13	52	0.44	0.88	1.46	0.5	0.22	0.53	0.5	1.24	1.24	0.99	1.04	4.2	0.671667	1.535	1.19242	0.0318374	0.756488	RSAD2	Human Diseases	Infectious diseases	K15045
ENSOARG00000011265	4	2	3	2	1	0	1	6	6	3	7	11	0.21	0.13	0.17	0.12	0.06	0	0.05	0.37	0.37	0.21	0.47	0.75	0.115	0.37	1.68589	0.0322352	0.756755	-	-	-	-
MSTRG.16411	82	31	34	81	14	25	25	80	78	130	30	141	5.63	2.7	2.48	6.27	1.11	2.1	1.69	6.37	6.28	11.69	2.66	12.54	3.38167	6.87167	1.02293	0.0325469	0.756755	--	Organismal Systems	Sensory system	K08474
ENSOARG00000013573	6	4	5	3	2	3	10	9	9	5	6	9	0.74	0.63	0.65	0.42	0.29	0.45	1.23	1.29	1.29	0.81	0.95	1.43	0.53	1.16667	1.13833	0.0325477	0.756755	TNFAIP8L2	-	-	-
ENSOARG00000016457	6	1	8	4	6	5	10	11	9	6	9	15	1.9	0.4	2.68	1.43	2.27	1.93	3.16	4.05	3.33	2.49	3.65	6.13	1.76833	3.80167	1.10424	0.0330109	0.759455	C12orf73	-	-	-
ENSOARG00000015654	16	11	4	13	10	4	4	7	7	3	5	0	1.04	0.91	0.28	0.96	0.78	0.32	0.26	0.53	0.53	0.26	0.42	0	0.715	0.333333	-1.10098	0.0332124	0.759455	ACKR4	Environmental Information Processing	Signaling molecules and interaction	K04186
ENSOARG00000010572	24	9	6	55	25	27	16	105	81	92	8	81	1.91	0.95	0.52	5.01	2.38	2.65	1.26	9.91	7.69	9.81	0.88	8.4	2.23667	6.325	1.49972	0.0337056	0.759455	-	-	-	-
MSTRG.41	2	1	3	3	8	7	2	1	1	2	0	1	0.36	0.23	0.57	0.61	1.72	1.54	0.36	0.21	0.21	0.47	0	0.23	0.838333	0.246667	-1.76496	0.0337079	0.759455	Hdac4	Human Diseases;Human Diseases;Human Diseases;Human Diseases;Human Diseases;Environmental Information Processing	Infectious diseases;Cancers;Infectious diseases;Substance dependence;Cancers;Signal transduction	K11406;K11406;K11406;K11406;K11406;K11406
ENSOARG00000005125	9	1	4	2	6	6	5	1	0	0	2	0	0.84	0.12	0.39	0.21	0.67	0.68	0.46	0.11	0	0	0.24	0	0.485	0.135	-1.84503	0.0342453	0.763567	-	-	-	-
ENSOARG00000006982	18	53	24	16	3	24	24	29	68	68	67	21	0.44	1.63	0.61	0.44	0.09	0.71	0.58	0.81	1.92	2.15	2.07	0.65	0.653333	1.36333	1.06125	0.0342841	0.763567	AQP4	Organismal Systems;Organismal Systems	Digestive system;Excretory system	K09866;K09866
MSTRG.5134	10	6	8	13	11	8	8	5	10	1	2	0	1.68	1.28	1.42	2.47	2.2	1.64	1.34	0.98	1.96	0.22	0.43	0	1.78167	0.821667	-1.1166	0.0343324	0.763567	--	-	-	-
MSTRG.17007	3	5	8	2	6	8	3	1	1	1	3	3	0.37	0.78	1.04	0.28	0.88	1.2	0.37	0.14	0.14	0.16	0.47	0.48	0.758333	0.293333	-1.37029	0.0349024	0.763567	--	-	-	-
ENSOARG00000017114	11	14	6	4	0	13	5	6	1	2	2	2	0.11	0.18	0.06	0.05	0	0.16	0.05	0.07	0.01	0.03	0.03	0.03	0.0933333	0.0366667	-1.34792	0.0352272	0.763938	ABCA4	Environmental Information Processing	Membrane transport	K05644
ENSOARG00000009179	13	8	32	3	7	1	4	3	5	0	0	8	0.52	0.4	1.33	0.13	0.33	0.05	0.16	0.14	0.23	0	0	0.41	0.46	0.156667	-1.55394	0.0360091	0.768756	-	Environmental Information Processing;Organismal Systems	Signaling molecules and interaction;Immune system	K05507;K05507
MSTRG.12128	2	3	0	1	1	0	1	0	5	4	15	4	0.17	0.33	0	0.1	0.1	0	0.09	0	0.51	0.46	1.68	0.45	0.116667	0.531667	2.18813	0.0362199	0.769046	--	-	-	-
ENSOARG00000007575	7	4	7	4	2	8	2	0	5	0	3	1	0.33	0.24	0.35	0.21	0.11	0.45	0.09	0	0.27	0	0.18	0.06	0.281667	0.1	-1.49399	0.036464	0.769046	CYP2S1	-	-	-
ENSOARG00000011237	2	1	1	2	0	4	0	0	0	0	0	0	0.2	0.12	0.1	0.21	0	0.35	0	0	0	0	0	0	0.163333	0.001	-7.35168	0.0371285	0.777677	-	-	-	-
MSTRG.4575	11	3	8	4	4	7	0	4	6	2	1	0	0.92	0.32	0.71	0.38	0.4	0.71	0	0.39	0.58	0.22	0.11	0	0.573333	0.216667	-1.4039	0.0383678	0.783282	SULF2	-	-	-
ENSOARG00000003118	10	2	7	10	3	10	3	1	3	4	5	1	0.69	0.17	0.51	0.78	0.25	0.83	0.21	0.08	0.24	0.36	0.44	0.09	0.538333	0.236667	-1.18564	0.0384594	0.783282	ENKD1	-	-	-
ENSOARG00000018857	8	6	5	21	22	14	13	7	9	4	0	3	0.15	0.14	0.1	0.43	0.48	0.31	0.24	0.15	0.19	0.1	0	0.07	0.268333	0.125	-1.1021	0.0385413	0.783282	SLC1A2	Organismal Systems;Human Diseases	Nervous system;Neurodegenerative diseases	K05613;K05613
MSTRG.10240	4	3	2	5	1	6	18	6	2	14	3	8	0.38	0.36	0.2	0.54	0.11	0.7	1.71	0.67	0.22	1.75	0.37	0.98	0.381667	0.95	1.31561	0.038856	0.783282	--	-	-	-
ENSOARG00000005414	10	0	0	5	0	1	0	0	0	0	0	0	0.4	0	0	0.21	0	0.05	0	0	0	0	0	0	0.11	0.001	-6.78136	0.0389554	0.783282	-	-	-	-
ENSOARG00000010714	12	180	28	2	16	9	15	7	3	17	22	4	0.05	0.97	0.13	0.01	0.08	0.05	0.06	0.03	0.01	0.09	0.12	0.02	0.215	0.055	-1.96683	0.0391548	0.783282	USH2A	-	-	-
ENSOARG00000021194	2	4	1	1	0	4	3	7	3	7	5	7	0.06	0.16	0.03	0.03	0	0.15	0.09	0.25	0.11	0.28	0.2	0.28	0.0716667	0.201667	1.4926	0.0392168	0.783595	ADAM20	-	-	-
MSTRG.9499	149	159	269	260	302	316	62	196	19	22	227	101	12.95	17.56	24.71	25.52	31.27	33.4	5.37	19.77	1.92	2.5	25.24	11.29	24.235	11.015	-1.13762	0.0396265	0.785292	--	-	-	-
ENSOARG00000004669	6	0	0	5	5	6	2	1	1	0	0	1	0.25	0	0	0.24	0.25	0.31	0.08	0.05	0.05	0	0	0.05	0.175	0.0383333	-2.19068	0.0403384	0.789957	SLC22A1	Human Diseases;Organismal Systems	Cancers;Digestive system	K08198;K08198
ENSOARG00000004234	12	17	21	7	7	5	2	11	9	2	6	2	0.37	0.67	0.69	0.25	0.26	0.19	0.06	0.4	0.32	0.08	0.24	0.08	0.405	0.196667	-1.04217	0.0409139	0.791605	SLC45A3	Human Diseases;Human Diseases	Cancers;Cancers	K15379;K15379
MSTRG.9170	8	10	12	7	4	20	11	1	6	6	3	2	0.63	1	1	0.62	0.38	1.92	0.86	0.09	0.55	0.62	0.3	0.2	0.925	0.436667	-1.08292	0.0409273	0.791605	--	-	-	-
ENSOARG00000006162	40	82	42	29	41	23	882	27	37	21	188	6	0.95	2.48	1.06	0.78	1.16	0.67	20.93	0.75	1.03	0.65	5.73	0.18	1.18333	4.87833	2.04353	0.0416057	0.797058	TLR9	Human Diseases;Human Diseases;Human Diseases;Human Diseases;Organismal Systems;Human Diseases;Human Diseases	Infectious diseases;Infectious diseases;Infectious diseases;Infectious diseases;Immune system;Infectious diseases;Infectious diseases	K10161;K10161;K10161;K10161;K10161;K10161;K10161
ENSOARG00000011529	0	1	2	1	2	9	0	0	0	0	0	2	0	0.03	0.05	0.03	0.06	0.27	0	0	0	0	0	0.06	0.0733333	0.01	-2.87447	0.0421317	0.798195	ZFR2	-	-	-
ENSOARG00000014237	17	7	8	4	6	9	4	8	5	2	4	1	1.15	0.6	0.57	0.3	0.48	0.74	0.27	0.63	0.39	0.18	0.35	0.09	0.64	0.318333	-1.00753	0.0421839	0.798195	CCDC197	-	-	-
ENSOARG00000015869	2	1	1	4	7	2	0	0	0	0	0	3	0.04	0.03	0.02	0.1	0.19	0.05	0	0	0	0	0	0.09	0.0716667	0.015	-2.25634	0.0421957	0.798195	-	-	-	-
ENSOARG00000001811	14	6	41	10	21	27	12	93	88	31	9	25	1.23	0.67	3.81	0.99	2.2	2.88	1.05	9.48	9	3.56	1.01	2.82	1.96333	4.48667	1.19234	0.042615	0.802195	-	Environmental Information Processing;Organismal Systems;Human Diseases;Human Diseases;Organismal Systems	Signal transduction;Circulatory system;Cardiovascular diseases;Cardiovascular diseases;Circulatory system	K12044;K12044;K12044;K12044;K12044
ENSOARG00000000492	5	1	2	3	2	0	8	9	7	5	2	3	0.05	0.01	0.02	0.03	0.02	0	0.07	0.09	0.07	0.06	0.02	0.03	0.0216667	0.0566667	1.38702	0.042708	0.802195	NLRP12	Organismal Systems	Immune system	K20865
ENSOARG00000001480	3	1	4	2	3	4	11	5	9	6	5	3	1.18	0.5	1.67	0.89	1.41	1.92	4.32	2.29	4.13	3.09	2.52	1.52	1.26167	2.97833	1.23917	0.0432331	0.808252	POLR2K	Metabolism;Human Diseases;Human Diseases;Metabolism;Metabolism;Organismal Systems;Genetic Information Processing	Global and overview maps;Neurodegenerative diseases;Infectious diseases;Nucleotide metabolism;Nucleotide metabolism;Immune system;Transcription	K03009;K03009;K03009;K03009;K03009;K03009;K03009
ENSOARG00000014951	2	0	1	0	0	0	1	4	3	5	0	3	0.07	0	0.04	0	0	0	0.04	0.17	0.13	0.23	0	0.14	0.0183333	0.118333	2.69032	0.043767	0.810514	PLAG1	-	-	-
ENSOARG00000019379	10	16	5	2	1	7	20	17	16	13	14	5	0.25	0.5	0.13	0.06	0.03	0.21	0.52	0.48	0.46	0.43	0.44	0.16	0.196667	0.415	1.07736	0.0441043	0.81221	BICD1	-	-	-
ENSOARG00000014842	43	24	61	14	2	15	30	52	110	55	15	48	0.37	0.26	0.56	0.14	0.02	0.16	0.26	0.52	1.11	0.62	0.17	0.53	0.251667	0.535	1.08802	0.0452806	0.815048	COL6A5	Environmental Information Processing;Human Diseases;Cellular Processes;Organismal Systems;Environmental Information Processing	Signal transduction;Infectious diseases;Cellular community - eukaryotes;Digestive system;Signaling molecules and interaction	K06238;K06238;K06238;K06238;K06238
ENSOARG00000002946	4	7	9	4	7	5	14	5	21	4	14	14	0.36	0.81	0.86	0.41	0.76	0.55	1.26	0.53	2.22	0.47	1.62	1.63	0.625	1.28833	1.04358	0.0455341	0.815048	HDHD3	-	-	-
ENSOARG00000010217	0	1	1	0	0	2	1	6	8	0	1	4	0	0.01	0.01	0	0	0.02	0.01	0.06	0.07	0	0.01	0.04	0.00666667	0.0316667	2.24793	0.0455947	0.815048	FHAD1	-	-	-
ENSOARG00000007031	5	0	2	2	1	3	0	1	0	0	0	1	0.15	0	0.06	0.07	0.04	0.11	0	0.03	0	0	0	0.04	0.0716667	0.0116667	-2.61891	0.0456069	0.815048	CCDC157	-	-	-
ENSOARG00000015456	3	3	8	2	2	7	7	2	9	14	11	10	0.08	0.1	0.21	0.06	0.06	0.22	0.18	0.06	0.27	0.46	0.36	0.33	0.121667	0.276667	1.18521	0.0460993	0.818765	POLN	Genetic Information Processing	Replication and repair	K16618
ENSOARG00000001356	4	0	1	2	3	0	6	7	6	4	1	5	0.27	0	0.07	0.15	0.24	0	0.4	0.55	0.47	0.35	0.09	0.43	0.121667	0.381667	1.64938	0.0472418	0.819581	-	-	-	-
MSTRG.6243	36	12	34	76	16	16	44	2	18	11	14	1	1.62	0.68	1.61	3.85	0.86	0.87	1.97	0.1	0.94	0.65	0.8	0.06	1.58167	0.753333	-1.07009	0.0477853	0.819581	--	-	-	-
ENSOARG00000019993	2175	9717	27101	1962	2249	1073	1122	2300	750	997	6830	192	114.19	648.27	1504.27	116.35	140.69	68.53	58.67	140.15	45.86	68.47	458.74	12.97	432.05	130.81	-1.72373	0.0478223	0.819581	ACTC1	Organismal Systems;Human Diseases;Human Diseases;Organismal Systems	Circulatory system;Cardiovascular diseases;Cardiovascular diseases;Circulatory system	K12314;K12314;K12314;K12314
ENSOARG00000005221	5	4	1	3	1	1	0	2	11	8	10	9	0.13	0.13	0.03	0.09	0.03	0.03	0	0.06	0.34	0.27	0.34	0.3	0.0733333	0.218333	1.57399	0.0482991	0.822348	CSRNP3	-	-	-
ENSOARG00000002821	10	1	2	5	0	4	1	0	0	1	2	1	0.31	0.04	0.07	0.18	0	0.15	0.03	0	0	0.04	0.08	0.04	0.125	0.0316667	-1.98089	0.0488843	0.823704	ELMO3	Human Diseases	Infectious diseases	K19241
ENSOARG00000021003	3	3	1	1	1	28	3	1	2	0	1	3	0.12	0.15	0.04	0.04	0.05	1.36	0.12	0.05	0.09	0	0.05	0.15	0.293333	0.0766667	-1.93587	0.0493043	0.823704	-	-	-	-
ENSOARG00000015735	3	0	2	1	1	2	14	4	6	2	1	2	0.11	0	0.08	0.04	0.04	0.09	0.5	0.17	0.23	0.09	0.05	0.09	0.06	0.188333	1.65025	0.049466	0.823704	-	Metabolism;Organismal Systems;Cellular Processes;Organismal Systems;Organismal Systems;Metabolism;Cellular Processes;Metabolism;Metabolism	Global and overview maps;Environmental adaptation;Transport and catabolism;Endocrine system;Endocrine system;Global and overview maps;Cell growth and death;Lipid metabolism;Lipid metabolism	K01897;K01897;K01897;K01897;K01897;K01897;K01897;K01897;K01897
ENSOARG00000019878	2	4	1	0	2	1	0	0	0	1	0	0	0.04	0.1	0.02	0	0.05	0.02	0	0	0	0.03	0	0	0.0383333	0.005	-2.9386	0.0494877	0.823704	NUTM1	-	-	-
