# Supplementary material for: Transcriptome-metabolome analysis reveals how sires affect meat quality in hybrid sheep populations
Source: Front Nutr. 2022 Aug 11;9:967985. doi: 10.3389/fnut.2022.967985 (PMC9403842; doi:10.3389/fnut.2022.967985)
Supplement: Supplementary Table 4 — GO analysis of the DEGs in the HH-SH, HH-NH and SH-NH comparisons. [file Table_4.XLSX]

## Sheet: HH-vs-NH
GO ID (level1)	GO Term (level1)	GO ID (level2)	GO Term (level2)	number_of_HH-vs-NH (up)	number_of_HH-vs-NH (down)	Genes_of_HH-vs-NH_up	Genes_of_HH-vs-NH_down
GO:0008150	Biological Process	GO:0002376	immune system process	12	6	ENSOARG00000003341(IFI6),ENSOARG00000006982(AQP4),ENSOARG00000007488(SPTA1),ENSOARG00000007908(MMP9),ENSOARG00000009097(-),ENSOARG00000010231(MX2),ENSOARG00000013599(RUNX1),ENSOARG00000014207(ADORA2A),ENSOARG00000017639(LDLR),ENSOARG00000019045(TRAT1),MSTRG.10710(Pol),MSTRG.3809(--)	ENSOARG00000001222(-),ENSOARG00000013028(KIRREL3),ENSOARG00000015241(-),ENSOARG00000015970(SLA2),ENSOARG00000016098(-),ENSOARG00000019535(SLC11A1)
GO:0008150	Biological Process	GO:0032501	multicellular organismal process	26	21	ENSOARG00000000265(TWIST2),ENSOARG00000000535(CIB2),ENSOARG00000005153(TBX20),ENSOARG00000005181(CATSPER4),ENSOARG00000006967(ITGB6),ENSOARG00000006982(AQP4),ENSOARG00000007268(MYH8),ENSOARG00000007488(SPTA1),ENSOARG00000007908(MMP9),ENSOARG00000008537(NAV2),ENSOARG00000010469(ATP6V0A4),ENSOARG00000010505(CDHR1),ENSOARG00000010701(CAMTA1),ENSOARG00000013288(PKHD1),ENSOARG00000013399(SLC1A1),ENSOA…	ENSOARG00000000585(-),ENSOARG00000000681(SCN3B),ENSOARG00000004376(FLRT1),ENSOARG00000007707(NRCAM),ENSOARG00000011764(CROCC),ENSOARG00000011856(ALOX5AP),ENSOARG00000011875(MAP6),ENSOARG00000013028(KIRREL3),ENSOARG00000014276(SLC24A2),ENSOARG00000015011(ROM1),ENSOARG00000015241(-),ENSOARG00000015829(PTPN18),ENSOARG00000016502(ADGRV1),ENSOARG00000017114(ABCA4),ENSOARG00000018757(GLUL),ENSOARG00000…
GO:0008150	Biological Process	GO:0007610	behavior	3	2	ENSOARG00000008537(NAV2),ENSOARG00000014207(ADORA2A),ENSOARG00000017639(LDLR)	ENSOARG00000013028(KIRREL3),ENSOARG00000014276(SLC24A2)
GO:0008150	Biological Process	GO:0051179	localization	16	23	ENSOARG00000000265(TWIST2),ENSOARG00000005153(TBX20),ENSOARG00000005181(CATSPER4),ENSOARG00000006967(ITGB6),ENSOARG00000006982(AQP4),ENSOARG00000007908(MMP9),ENSOARG00000010231(MX2),ENSOARG00000010469(ATP6V0A4),ENSOARG00000013399(SLC1A1),ENSOARG00000014590(CRYM),ENSOARG00000015286(SEMA3A),ENSOARG00000017639(LDLR),ENSOARG00000019045(TRAT1),ENSOARG00000019138(PSRC1),ENSOARG00000020006(ABCD2),MSTRG.…	ENSOARG00000000681(SCN3B),ENSOARG00000003077(AP3M2),ENSOARG00000003109(PARD6A),ENSOARG00000003612(ABCC8),ENSOARG00000007506(NSG1),ENSOARG00000007707(NRCAM),ENSOARG00000008571(CCT6B),ENSOARG00000010244(GRIN3B),ENSOARG00000011764(CROCC),ENSOARG00000011875(MAP6),ENSOARG00000012361(BACH2),ENSOARG00000013028(KIRREL3),ENSOARG00000014199(PLIN2),ENSOARG00000014276(SLC24A2),ENSOARG00000015588(ATP6V1C2),EN…
GO:0008150	Biological Process	GO:0022610	biological adhesion	6	3	ENSOARG00000004099(CDHR3),ENSOARG00000006967(ITGB6),ENSOARG00000007488(SPTA1),ENSOARG00000010505(CDHR1),ENSOARG00000014207(ADORA2A),MSTRG.3809(--)	ENSOARG00000007707(NRCAM),ENSOARG00000013028(KIRREL3),MSTRG.3771(--)
GO:0008150	Biological Process	GO:0051704	multi-organism process	7	5	ENSOARG00000003341(IFI6),ENSOARG00000005181(CATSPER4),ENSOARG00000006967(ITGB6),ENSOARG00000007908(MMP9),ENSOARG00000009097(-),ENSOARG00000010231(MX2),MSTRG.3809(--)	ENSOARG00000013028(KIRREL3),ENSOARG00000015241(-),ENSOARG00000019535(SLC11A1),ENSOARG00000020417(-),MSTRG.15809(Tgtp1)
GO:0008150	Biological Process	GO:0065007	biological regulation	35	39	ENSOARG00000000265(TWIST2),ENSOARG00000000535(CIB2),ENSOARG00000000578(CDCA7),ENSOARG00000002307(DLK1),ENSOARG00000003341(IFI6),ENSOARG00000005153(TBX20),ENSOARG00000006967(ITGB6),ENSOARG00000006982(AQP4),ENSOARG00000007488(SPTA1),ENSOARG00000007908(MMP9),ENSOARG00000008537(NAV2),ENSOARG00000009077(NKAPL),ENSOARG00000009729(-),ENSOARG00000010231(MX2),ENSOARG00000010469(ATP6V0A4),ENSOARG0000001050…	ENSOARG00000000585(-),ENSOARG00000000681(SCN3B),ENSOARG00000001335(HIST1H1C),ENSOARG00000003109(PARD6A),ENSOARG00000003651(ZNF772),ENSOARG00000003703(AOAH),ENSOARG00000003819(ZNF135),ENSOARG00000004376(FLRT1),ENSOARG00000007506(NSG1),ENSOARG00000007707(NRCAM),ENSOARG00000008325(-),ENSOARG00000008693(CISH),ENSOARG00000010244(GRIN3B),ENSOARG00000010734(-),ENSOARG00000011764(CROCC),ENSOARG0000001185…
GO:0008150	Biological Process	GO:0032502	developmental process	17	15	ENSOARG00000000265(TWIST2),ENSOARG00000005153(TBX20),ENSOARG00000005181(CATSPER4),ENSOARG00000006821(-),ENSOARG00000007488(SPTA1),ENSOARG00000007908(MMP9),ENSOARG00000008537(NAV2),ENSOARG00000010505(CDHR1),ENSOARG00000013288(PKHD1),ENSOARG00000013599(RUNX1),ENSOARG00000013615(FSTL4),ENSOARG00000015286(SEMA3A),ENSOARG00000017349(-),ENSOARG00000017639(LDLR),ENSOARG00000020312(CHAC1),MSTRG.10710(Pol…	ENSOARG00000000585(-),ENSOARG00000003819(ZNF135),ENSOARG00000004376(FLRT1),ENSOARG00000007693(NUDT7),ENSOARG00000007707(NRCAM),ENSOARG00000011875(MAP6),ENSOARG00000013028(KIRREL3),ENSOARG00000015241(-),ENSOARG00000015829(PTPN18),ENSOARG00000016502(ADGRV1),ENSOARG00000018757(GLUL),ENSOARG00000019483(FOSL2),MSTRG.14180(--),MSTRG.3771(--),MSTRG.4575(SULF2)
GO:0008150	Biological Process	GO:0098754	detoxification	0	1	--	ENSOARG00000021156(GPX2)
GO:0008150	Biological Process	GO:0071840	cellular component organization or biogenesis	15	19	ENSOARG00000003341(IFI6),ENSOARG00000005153(TBX20),ENSOARG00000007488(SPTA1),ENSOARG00000007908(MMP9),ENSOARG00000009729(-),ENSOARG00000010505(CDHR1),ENSOARG00000013288(PKHD1),ENSOARG00000013399(SLC1A1),ENSOARG00000013615(FSTL4),ENSOARG00000015286(SEMA3A),ENSOARG00000017349(-),ENSOARG00000017639(LDLR),ENSOARG00000019138(PSRC1),MSTRG.10710(Pol),MSTRG.3809(--)	ENSOARG00000000585(-),ENSOARG00000001335(HIST1H1C),ENSOARG00000001469(KMT5C),ENSOARG00000003109(PARD6A),ENSOARG00000003819(ZNF135),ENSOARG00000004376(FLRT1),ENSOARG00000006111(CAMKMT),ENSOARG00000007506(NSG1),ENSOARG00000007707(NRCAM),ENSOARG00000010244(GRIN3B),ENSOARG00000011764(CROCC),ENSOARG00000011875(MAP6),ENSOARG00000011901(-),ENSOARG00000013028(KIRREL3),ENSOARG00000015241(-),ENSOARG0000001…
GO:0008150	Biological Process	GO:0050896	response to stimulus	23	27	ENSOARG00000000535(CIB2),ENSOARG00000002307(DLK1),ENSOARG00000003341(IFI6),ENSOARG00000005153(TBX20),ENSOARG00000006967(ITGB6),ENSOARG00000006982(AQP4),ENSOARG00000007908(MMP9),ENSOARG00000009077(NKAPL),ENSOARG00000009097(-),ENSOARG00000010231(MX2),ENSOARG00000010701(CAMTA1),ENSOARG00000012814(ARHGAP36),ENSOARG00000013019(TRH),ENSOARG00000013288(PKHD1),ENSOARG00000013399(SLC1A1),ENSOARG0000001361…	ENSOARG00000000585(-),ENSOARG00000001222(-),ENSOARG00000003703(AOAH),ENSOARG00000004376(FLRT1),ENSOARG00000007506(NSG1),ENSOARG00000007707(NRCAM),ENSOARG00000008325(-),ENSOARG00000008693(CISH),ENSOARG00000009963(-),ENSOARG00000010244(GRIN3B),ENSOARG00000011856(ALOX5AP),ENSOARG00000011901(-),ENSOARG00000015241(-),ENSOARG00000015588(ATP6V1C2),ENSOARG00000015970(SLA2),ENSOARG00000016098(-),ENSOARG00…
GO:0008150	Biological Process	GO:0048519	negative regulation of biological process	16	12	ENSOARG00000000265(TWIST2),ENSOARG00000002307(DLK1),ENSOARG00000003341(IFI6),ENSOARG00000005153(TBX20),ENSOARG00000007908(MMP9),ENSOARG00000009077(NKAPL),ENSOARG00000013288(PKHD1),ENSOARG00000013615(FSTL4),ENSOARG00000014207(ADORA2A),ENSOARG00000014590(CRYM),ENSOARG00000015286(SEMA3A),ENSOARG00000017639(LDLR),ENSOARG00000019045(TRAT1),ENSOARG00000019138(PSRC1),MSTRG.10710(Pol),MSTRG.16022(OIH)	ENSOARG00000001335(HIST1H1C),ENSOARG00000003109(PARD6A),ENSOARG00000003703(AOAH),ENSOARG00000012361(BACH2),ENSOARG00000014276(SLC24A2),ENSOARG00000015241(-),ENSOARG00000015970(SLA2),ENSOARG00000016502(ADGRV1),ENSOARG00000019535(SLC11A1),MSTRG.14180(--),MSTRG.3771(--),MSTRG.4575(SULF2)
GO:0008150	Biological Process	GO:0040007	growth	4	1	ENSOARG00000005153(TBX20),ENSOARG00000013615(FSTL4),ENSOARG00000015286(SEMA3A),ENSOARG00000019138(PSRC1)	ENSOARG00000004376(FLRT1)
GO:0008150	Biological Process	GO:0001906	cell killing	1	0	MSTRG.3809(--)	--
GO:0008150	Biological Process	GO:0009987	cellular process	43	56	ENSOARG00000000265(TWIST2),ENSOARG00000000535(CIB2),ENSOARG00000000578(CDCA7),ENSOARG00000002307(DLK1),ENSOARG00000003232(SGK2),ENSOARG00000003341(IFI6),ENSOARG00000004304(SYNJ2),ENSOARG00000005153(TBX20),ENSOARG00000005181(CATSPER4),ENSOARG00000006702(-),ENSOARG00000006821(-),ENSOARG00000006967(ITGB6),ENSOARG00000006982(AQP4),ENSOARG00000007268(MYH8),ENSOARG00000007488(SPTA1),ENSOARG00000007908(…	ENSOARG00000000585(-),ENSOARG00000000681(SCN3B),ENSOARG00000001335(HIST1H1C),ENSOARG00000001469(KMT5C),ENSOARG00000001648(-),ENSOARG00000003077(AP3M2),ENSOARG00000003109(PARD6A),ENSOARG00000003612(ABCC8),ENSOARG00000003651(ZNF772),ENSOARG00000003703(AOAH),ENSOARG00000003819(ZNF135),ENSOARG00000004376(FLRT1),ENSOARG00000005587(EXTL1),ENSOARG00000006111(CAMKMT),ENSOARG00000007506(NSG1),ENSOARG00000…
GO:0008150	Biological Process	GO:0040011	locomotion	5	4	ENSOARG00000000265(TWIST2),ENSOARG00000005153(TBX20),ENSOARG00000005181(CATSPER4),ENSOARG00000007908(MMP9),ENSOARG00000015286(SEMA3A)	ENSOARG00000007707(NRCAM),ENSOARG00000013028(KIRREL3),ENSOARG00000018757(GLUL),MSTRG.3771(--)
GO:0008150	Biological Process	GO:0008283	cell proliferation	5	4	ENSOARG00000000578(CDCA7),ENSOARG00000005153(TBX20),ENSOARG00000007488(SPTA1),ENSOARG00000007908(MMP9),ENSOARG00000013288(PKHD1)	ENSOARG00000015241(-),ENSOARG00000018757(GLUL),ENSOARG00000019483(FOSL2),ENSOARG00000019535(SLC11A1)
GO:0008150	Biological Process	GO:0050789	regulation of biological process	30	36	ENSOARG00000000265(TWIST2),ENSOARG00000000578(CDCA7),ENSOARG00000002307(DLK1),ENSOARG00000003341(IFI6),ENSOARG00000005153(TBX20),ENSOARG00000006967(ITGB6),ENSOARG00000007488(SPTA1),ENSOARG00000007908(MMP9),ENSOARG00000009077(NKAPL),ENSOARG00000009729(-),ENSOARG00000010231(MX2),ENSOARG00000010701(CAMTA1),ENSOARG00000012814(ARHGAP36),ENSOARG00000013019(TRH),ENSOARG00000013288(PKHD1),ENSOARG00000013…	ENSOARG00000000585(-),ENSOARG00000000681(SCN3B),ENSOARG00000001335(HIST1H1C),ENSOARG00000003109(PARD6A),ENSOARG00000003651(ZNF772),ENSOARG00000003703(AOAH),ENSOARG00000003819(ZNF135),ENSOARG00000004376(FLRT1),ENSOARG00000007506(NSG1),ENSOARG00000007707(NRCAM),ENSOARG00000008325(-),ENSOARG00000008693(CISH),ENSOARG00000010244(GRIN3B),ENSOARG00000010734(-),ENSOARG00000011764(CROCC),ENSOARG0000001190…
GO:0008150	Biological Process	GO:0048511	rhythmic process	1	0	ENSOARG00000019779(ARNTL2)	--
GO:0008150	Biological Process	GO:0048518	positive regulation of biological process	17	12	ENSOARG00000000265(TWIST2),ENSOARG00000005153(TBX20),ENSOARG00000007488(SPTA1),ENSOARG00000007908(MMP9),ENSOARG00000010701(CAMTA1),ENSOARG00000013288(PKHD1),ENSOARG00000013399(SLC1A1),ENSOARG00000013599(RUNX1),ENSOARG00000014207(ADORA2A),ENSOARG00000015286(SEMA3A),ENSOARG00000017639(LDLR),ENSOARG00000019045(TRAT1),ENSOARG00000019138(PSRC1),ENSOARG00000019779(ARNTL2),ENSOARG00000020006(ABCD2),MSTR…	ENSOARG00000000681(SCN3B),ENSOARG00000003109(PARD6A),ENSOARG00000004376(FLRT1),ENSOARG00000011764(CROCC),ENSOARG00000014276(SLC24A2),ENSOARG00000015241(-),ENSOARG00000015588(ATP6V1C2),ENSOARG00000015970(SLA2),ENSOARG00000019483(FOSL2),ENSOARG00000019535(SLC11A1),MSTRG.14180(--),MSTRG.4575(SULF2)
GO:0008150	Biological Process	GO:0023052	signaling	15	18	ENSOARG00000002307(DLK1),ENSOARG00000003341(IFI6),ENSOARG00000005153(TBX20),ENSOARG00000006967(ITGB6),ENSOARG00000007908(MMP9),ENSOARG00000009077(NKAPL),ENSOARG00000010701(CAMTA1),ENSOARG00000012814(ARHGAP36),ENSOARG00000013019(TRH),ENSOARG00000013288(PKHD1),ENSOARG00000013615(FSTL4),ENSOARG00000014207(ADORA2A),ENSOARG00000015286(SEMA3A),ENSOARG00000019045(TRAT1),MSTRG.3602(GPR157)	ENSOARG00000000585(-),ENSOARG00000000681(SCN3B),ENSOARG00000004376(FLRT1),ENSOARG00000007506(NSG1),ENSOARG00000007707(NRCAM),ENSOARG00000008325(-),ENSOARG00000008693(CISH),ENSOARG00000010244(GRIN3B),ENSOARG00000011901(-),ENSOARG00000014276(SLC24A2),ENSOARG00000015588(ATP6V1C2),ENSOARG00000015970(SLA2),ENSOARG00000016502(ADGRV1),ENSOARG00000017917(GRIK4),ENSOARG00000018480(FAM83G),ENSOARG000000197…
GO:0008150	Biological Process	GO:0008152	metabolic process	28	39	ENSOARG00000000578(CDCA7),ENSOARG00000003232(SGK2),ENSOARG00000003341(IFI6),ENSOARG00000004304(SYNJ2),ENSOARG00000004379(C1RL),ENSOARG00000005153(TBX20),ENSOARG00000006702(-),ENSOARG00000006821(-),ENSOARG00000007268(MYH8),ENSOARG00000007488(SPTA1),ENSOARG00000007908(MMP9),ENSOARG00000009077(NKAPL),ENSOARG00000009729(-),ENSOARG00000010701(CAMTA1),ENSOARG00000010818(-),ENSOARG00000013288(PKHD1),ENS…	ENSOARG00000001335(HIST1H1C),ENSOARG00000001469(KMT5C),ENSOARG00000001648(-),ENSOARG00000003109(PARD6A),ENSOARG00000003651(ZNF772),ENSOARG00000003703(AOAH),ENSOARG00000003819(ZNF135),ENSOARG00000005252(-),ENSOARG00000005587(EXTL1),ENSOARG00000006111(CAMKMT),ENSOARG00000007506(NSG1),ENSOARG00000007693(NUDT7),ENSOARG00000008077(-),ENSOARG00000008165(HSD17B6),ENSOARG00000008693(CISH),ENSOARG00000009…
GO:0008150	Biological Process	GO:0022414	reproductive process	4	0	ENSOARG00000005181(CATSPER4),ENSOARG00000007908(MMP9),ENSOARG00000015286(SEMA3A),MSTRG.3809(--)	--
GO:0008150	Biological Process	GO:0000003	reproduction	4	0	ENSOARG00000005181(CATSPER4),ENSOARG00000007908(MMP9),ENSOARG00000015286(SEMA3A),MSTRG.3809(--)	--
GO:0003674	Molecular Function	GO:0005215	transporter activity	5	11	ENSOARG00000005181(CATSPER4),ENSOARG00000006982(AQP4),ENSOARG00000010469(ATP6V0A4),ENSOARG00000013399(SLC1A1),ENSOARG00000020006(ABCD2)	ENSOARG00000000681(SCN3B),ENSOARG00000003612(ABCC8),ENSOARG00000010244(GRIN3B),ENSOARG00000014276(SLC24A2),ENSOARG00000015588(ATP6V1C2),ENSOARG00000015616(ABCA13),ENSOARG00000017114(ABCA4),ENSOARG00000017917(GRIK4),ENSOARG00000019354(SLC7A8),ENSOARG00000019535(SLC11A1),ENSOARG00000020815(CHRNG)
GO:0003674	Molecular Function	GO:0104005	hijacked molecular function	1	0	ENSOARG00000006967(ITGB6)	--
GO:0003674	Molecular Function	GO:0003824	catalytic activity	18	29	ENSOARG00000002620(CES2),ENSOARG00000002946(HDHD3),ENSOARG00000003232(SGK2),ENSOARG00000004304(SYNJ2),ENSOARG00000004379(C1RL),ENSOARG00000006444(-),ENSOARG00000006702(-),ENSOARG00000007268(MYH8),ENSOARG00000007908(MMP9),ENSOARG00000009097(-),ENSOARG00000010231(MX2),ENSOARG00000010818(-),ENSOARG00000012215(CPLANE2),ENSOARG00000016806(ASPA),ENSOARG00000016825(ADAMTS19),ENSOARG00000020006(ABCD2),EN…	ENSOARG00000001469(KMT5C),ENSOARG00000001648(-),ENSOARG00000003612(ABCC8),ENSOARG00000003703(AOAH),ENSOARG00000005252(-),ENSOARG00000005587(EXTL1),ENSOARG00000006111(CAMKMT),ENSOARG00000007693(NUDT7),ENSOARG00000008083(DYNLRB2),ENSOARG00000008165(HSD17B6),ENSOARG00000009930(PSPH),ENSOARG00000012813(-),ENSOARG00000012839(PM20D2),ENSOARG00000015395(OXNAD1),ENSOARG00000015588(ATP6V1C2),ENSOARG000000…
GO:0003674	Molecular Function	GO:0016209	antioxidant activity	0	1	--	ENSOARG00000021156(GPX2)
GO:0003674	Molecular Function	GO:0038024	cargo receptor activity	1	0	ENSOARG00000017639(LDLR)	--
GO:0003674	Molecular Function	GO:0005198	structural molecule activity	2	4	ENSOARG00000006821(-),ENSOARG00000020002(-)	ENSOARG00000005233(SNTG2),ENSOARG00000008077(-),ENSOARG00000009174(-),ENSOARG00000011764(CROCC)
GO:0003674	Molecular Function	GO:0060089	molecular transducer activity	4	8	ENSOARG00000006967(ITGB6),ENSOARG00000010642(GFRA2),ENSOARG00000014207(ADORA2A),MSTRG.3602(GPR157)	ENSOARG00000003612(ABCC8),ENSOARG00000008325(-),ENSOARG00000010244(GRIN3B),ENSOARG00000016502(ADGRV1),ENSOARG00000017917(GRIK4),ENSOARG00000019796(-),ENSOARG00000020815(CHRNG),MSTRG.3771(--)
GO:0003674	Molecular Function	GO:0140110	transcription regulator activity	5	3	ENSOARG00000005153(TBX20),ENSOARG00000010701(CAMTA1),ENSOARG00000013599(RUNX1),ENSOARG00000014590(CRYM),ENSOARG00000019779(ARNTL2)	ENSOARG00000010734(-),ENSOARG00000012361(BACH2),ENSOARG00000019483(FOSL2)
GO:0003674	Molecular Function	GO:0005488	binding	49	45	ENSOARG00000000265(TWIST2),ENSOARG00000000535(CIB2),ENSOARG00000002307(DLK1),ENSOARG00000003072(-),ENSOARG00000003232(SGK2),ENSOARG00000004099(CDHR3),ENSOARG00000004304(SYNJ2),ENSOARG00000005153(TBX20),ENSOARG00000006444(-),ENSOARG00000006911(-),ENSOARG00000006967(ITGB6),ENSOARG00000007268(MYH8),ENSOARG00000007488(SPTA1),ENSOARG00000007908(MMP9),ENSOARG00000008537(NAV2),ENSOARG00000009077(NKAPL),…	ENSOARG00000000681(SCN3B),ENSOARG00000001335(HIST1H1C),ENSOARG00000001469(KMT5C),ENSOARG00000001648(-),ENSOARG00000003109(PARD6A),ENSOARG00000003612(ABCC8),ENSOARG00000003651(ZNF772),ENSOARG00000003703(AOAH),ENSOARG00000003819(ZNF135),ENSOARG00000004376(FLRT1),ENSOARG00000005233(SNTG2),ENSOARG00000005252(-),ENSOARG00000006111(CAMKMT),ENSOARG00000006970(-),ENSOARG00000007506(NSG1),ENSOARG000000076…
GO:0003674	Molecular Function	GO:0098772	molecular function regulator	4	2	ENSOARG00000003232(SGK2),ENSOARG00000013019(TRH),ENSOARG00000015286(SEMA3A),MSTRG.16022(OIH)	ENSOARG00000000681(SCN3B),ENSOARG00000011856(ALOX5AP)
GO:0005575	Cellular Component	GO:0016020	membrane	26	46	ENSOARG00000000535(CIB2),ENSOARG00000002307(DLK1),ENSOARG00000003072(-),ENSOARG00000003341(IFI6),ENSOARG00000004099(CDHR3),ENSOARG00000005181(CATSPER4),ENSOARG00000006967(ITGB6),ENSOARG00000006982(AQP4),ENSOARG00000007488(SPTA1),ENSOARG00000010469(ATP6V0A4),ENSOARG00000010505(CDHR1),ENSOARG00000010642(GFRA2),ENSOARG00000012256(SERTAD4),ENSOARG00000013288(PKHD1),ENSOARG00000013399(SLC1A1),ENSOARG0…	ENSOARG00000000681(SCN3B),ENSOARG00000002907(-),ENSOARG00000003077(AP3M2),ENSOARG00000003612(ABCC8),ENSOARG00000004049(MFSD4A),ENSOARG00000004376(FLRT1),ENSOARG00000004972(TMEM171),ENSOARG00000005587(EXTL1),ENSOARG00000006019(TVP23A),ENSOARG00000007506(NSG1),ENSOARG00000007707(NRCAM),ENSOARG00000008325(-),ENSOARG00000008693(CISH),ENSOARG00000009047(-),ENSOARG00000009129(-),ENSOARG00000009174(-),E…
GO:0005575	Cellular Component	GO:0044425	membrane part	21	39	ENSOARG00000002307(DLK1),ENSOARG00000003341(IFI6),ENSOARG00000004099(CDHR3),ENSOARG00000005181(CATSPER4),ENSOARG00000006967(ITGB6),ENSOARG00000006982(AQP4),ENSOARG00000010469(ATP6V0A4),ENSOARG00000010505(CDHR1),ENSOARG00000010642(GFRA2),ENSOARG00000012256(SERTAD4),ENSOARG00000013288(PKHD1),ENSOARG00000013399(SLC1A1),ENSOARG00000014207(ADORA2A),ENSOARG00000017355(SMAGP),ENSOARG00000017639(LDLR),EN…	ENSOARG00000000681(SCN3B),ENSOARG00000002907(-),ENSOARG00000003077(AP3M2),ENSOARG00000003612(ABCC8),ENSOARG00000004049(MFSD4A),ENSOARG00000004376(FLRT1),ENSOARG00000004972(TMEM171),ENSOARG00000005587(EXTL1),ENSOARG00000006019(TVP23A),ENSOARG00000007506(NSG1),ENSOARG00000007707(NRCAM),ENSOARG00000008325(-),ENSOARG00000009047(-),ENSOARG00000009129(-),ENSOARG00000009174(-),ENSOARG00000009963(-),ENSO…
GO:0005575	Cellular Component	GO:0030054	cell junction	5	3	ENSOARG00000000535(CIB2),ENSOARG00000006967(ITGB6),ENSOARG00000017329(ENAH),ENSOARG00000017355(SMAGP),MSTRG.3809(--)	ENSOARG00000003109(PARD6A),ENSOARG00000004376(FLRT1),ENSOARG00000017917(GRIK4)
GO:0005575	Cellular Component	GO:0044215	other organism	0	1	--	MSTRG.15809(Tgtp1)
GO:0005575	Cellular Component	GO:0044217	other organism part	0	1	--	MSTRG.15809(Tgtp1)
GO:0005575	Cellular Component	GO:0044421	extracellular region part	5	5	ENSOARG00000002307(DLK1),ENSOARG00000004379(C1RL),ENSOARG00000007908(MMP9),ENSOARG00000008537(NAV2),MSTRG.10710(Pol)	ENSOARG00000004376(FLRT1),ENSOARG00000009963(-),ENSOARG00000015241(-),MSTRG.3771(--),MSTRG.4575(SULF2)
GO:0005575	Cellular Component	GO:0045202	synapse	2	5	ENSOARG00000000535(CIB2),ENSOARG00000014207(ADORA2A)	ENSOARG00000000585(-),ENSOARG00000007506(NSG1),ENSOARG00000007707(NRCAM),ENSOARG00000017748(SLC3A2),ENSOARG00000017917(GRIK4)
GO:0005575	Cellular Component	GO:0005576	extracellular region	6	6	ENSOARG00000002307(DLK1),ENSOARG00000004379(C1RL),ENSOARG00000007908(MMP9),ENSOARG00000008537(NAV2),ENSOARG00000013019(TRH),MSTRG.10710(Pol)	ENSOARG00000004376(FLRT1),ENSOARG00000009963(-),ENSOARG00000013028(KIRREL3),ENSOARG00000015241(-),MSTRG.3771(--),MSTRG.4575(SULF2)
GO:0005575	Cellular Component	GO:0099080	supramolecular complex	1	4	ENSOARG00000019138(PSRC1)	ENSOARG00000000681(SCN3B),ENSOARG00000003118(ENKD1),ENSOARG00000008083(DYNLRB2),ENSOARG00000011875(MAP6)
GO:0005575	Cellular Component	GO:0044456	synapse part	1	3	ENSOARG00000014207(ADORA2A)	ENSOARG00000007506(NSG1),ENSOARG00000007707(NRCAM),ENSOARG00000017917(GRIK4)
GO:0005575	Cellular Component	GO:0044422	organelle part	23	19	ENSOARG00000000265(TWIST2),ENSOARG00000000535(CIB2),ENSOARG00000000578(CDCA7),ENSOARG00000003232(SGK2),ENSOARG00000003341(IFI6),ENSOARG00000005181(CATSPER4),ENSOARG00000006444(-),ENSOARG00000006821(-),ENSOARG00000006967(ITGB6),ENSOARG00000007268(MYH8),ENSOARG00000007488(SPTA1),ENSOARG00000008537(NAV2),ENSOARG00000010231(MX2),ENSOARG00000010469(ATP6V0A4),ENSOARG00000010505(CDHR1),ENSOARG0000001070…	ENSOARG00000000169(-),ENSOARG00000000681(SCN3B),ENSOARG00000001335(HIST1H1C),ENSOARG00000001469(KMT5C),ENSOARG00000003109(PARD6A),ENSOARG00000003118(ENKD1),ENSOARG00000007707(NRCAM),ENSOARG00000008083(DYNLRB2),ENSOARG00000011764(CROCC),ENSOARG00000011875(MAP6),ENSOARG00000011901(-),ENSOARG00000012839(PM20D2),ENSOARG00000015241(-),ENSOARG00000015970(SLA2),ENSOARG00000017114(ABCA4),ENSOARG000000185…
GO:0005575	Cellular Component	GO:0043226	organelle	31	33	ENSOARG00000000265(TWIST2),ENSOARG00000000535(CIB2),ENSOARG00000000578(CDCA7),ENSOARG00000003232(SGK2),ENSOARG00000003341(IFI6),ENSOARG00000005153(TBX20),ENSOARG00000005181(CATSPER4),ENSOARG00000006444(-),ENSOARG00000006821(-),ENSOARG00000006967(ITGB6),ENSOARG00000007268(MYH8),ENSOARG00000007488(SPTA1),ENSOARG00000008537(NAV2),ENSOARG00000010231(MX2),ENSOARG00000010469(ATP6V0A4),ENSOARG0000001050…	ENSOARG00000000169(-),ENSOARG00000000681(SCN3B),ENSOARG00000001335(HIST1H1C),ENSOARG00000001469(KMT5C),ENSOARG00000003109(PARD6A),ENSOARG00000003118(ENKD1),ENSOARG00000004376(FLRT1),ENSOARG00000006111(CAMKMT),ENSOARG00000007506(NSG1),ENSOARG00000007693(NUDT7),ENSOARG00000007707(NRCAM),ENSOARG00000008077(-),ENSOARG00000008083(DYNLRB2),ENSOARG00000011764(CROCC),ENSOARG00000011856(ALOX5AP),ENSOARG00…
GO:0005575	Cellular Component	GO:0044464	cell part	41	50	ENSOARG00000000265(TWIST2),ENSOARG00000000535(CIB2),ENSOARG00000000578(CDCA7),ENSOARG00000003232(SGK2),ENSOARG00000003341(IFI6),ENSOARG00000004099(CDHR3),ENSOARG00000005153(TBX20),ENSOARG00000005181(CATSPER4),ENSOARG00000006444(-),ENSOARG00000006821(-),ENSOARG00000006967(ITGB6),ENSOARG00000006982(AQP4),ENSOARG00000007268(MYH8),ENSOARG00000007488(SPTA1),ENSOARG00000008537(NAV2),ENSOARG00000010231(…	ENSOARG00000000169(-),ENSOARG00000000681(SCN3B),ENSOARG00000001335(HIST1H1C),ENSOARG00000001469(KMT5C),ENSOARG00000003077(AP3M2),ENSOARG00000003109(PARD6A),ENSOARG00000003118(ENKD1),ENSOARG00000003612(ABCC8),ENSOARG00000003651(ZNF772),ENSOARG00000003819(ZNF135),ENSOARG00000004376(FLRT1),ENSOARG00000006111(CAMKMT),ENSOARG00000007506(NSG1),ENSOARG00000007693(NUDT7),ENSOARG00000007707(NRCAM),ENSOARG…
GO:0005575	Cellular Component	GO:0005623	cell	41	51	ENSOARG00000000265(TWIST2),ENSOARG00000000535(CIB2),ENSOARG00000000578(CDCA7),ENSOARG00000003232(SGK2),ENSOARG00000003341(IFI6),ENSOARG00000004099(CDHR3),ENSOARG00000005153(TBX20),ENSOARG00000005181(CATSPER4),ENSOARG00000006444(-),ENSOARG00000006821(-),ENSOARG00000006967(ITGB6),ENSOARG00000006982(AQP4),ENSOARG00000007268(MYH8),ENSOARG00000007488(SPTA1),ENSOARG00000008537(NAV2),ENSOARG00000010231(…	ENSOARG00000000169(-),ENSOARG00000000681(SCN3B),ENSOARG00000001335(HIST1H1C),ENSOARG00000001469(KMT5C),ENSOARG00000003077(AP3M2),ENSOARG00000003109(PARD6A),ENSOARG00000003118(ENKD1),ENSOARG00000003612(ABCC8),ENSOARG00000003651(ZNF772),ENSOARG00000003819(ZNF135),ENSOARG00000004376(FLRT1),ENSOARG00000006111(CAMKMT),ENSOARG00000007506(NSG1),ENSOARG00000007693(NUDT7),ENSOARG00000007707(NRCAM),ENSOARG…
GO:0005575	Cellular Component	GO:0032991	protein-containing complex	11	13	ENSOARG00000005181(CATSPER4),ENSOARG00000006444(-),ENSOARG00000006821(-),ENSOARG00000006967(ITGB6),ENSOARG00000007268(MYH8),ENSOARG00000010231(MX2),ENSOARG00000010469(ATP6V0A4),ENSOARG00000016164(NT5DC3),ENSOARG00000017639(LDLR),ENSOARG00000019045(TRAT1),ENSOARG00000019779(ARNTL2)	ENSOARG00000000681(SCN3B),ENSOARG00000001335(HIST1H1C),ENSOARG00000003077(AP3M2),ENSOARG00000006111(CAMKMT),ENSOARG00000008077(-),ENSOARG00000008083(DYNLRB2),ENSOARG00000008571(CCT6B),ENSOARG00000009963(-),ENSOARG00000010244(GRIN3B),ENSOARG00000015588(ATP6V1C2),ENSOARG00000016098(-),ENSOARG00000016502(ADGRV1),ENSOARG00000017917(GRIK4)
GO:0005575	Cellular Component	GO:0031974	membrane-enclosed lumen	11	6	ENSOARG00000000265(TWIST2),ENSOARG00000000578(CDCA7),ENSOARG00000003232(SGK2),ENSOARG00000006967(ITGB6),ENSOARG00000008537(NAV2),ENSOARG00000010701(CAMTA1),ENSOARG00000012215(CPLANE2),ENSOARG00000013599(RUNX1),ENSOARG00000017355(SMAGP),ENSOARG00000019138(PSRC1),ENSOARG00000019779(ARNTL2)	ENSOARG00000001335(HIST1H1C),ENSOARG00000001469(KMT5C),ENSOARG00000012839(PM20D2),ENSOARG00000015241(-),ENSOARG00000015970(SLA2),ENSOARG00000019483(FOSL2)

## Sheet: HH-vs-SH
GO ID (level1)	GO Term (level1)	GO ID (level2)	GO Term (level2)	number_of_HH-vs-SH (up)	number_of_HH-vs-SH (down)	Genes_of_HH-vs-SH_up	Genes_of_HH-vs-SH_down
GO:0008150	Biological Process	GO:0032502	developmental process	24	19	ENSOARG00000001985(OLFM1),ENSOARG00000002260(MDFI),ENSOARG00000004578(PABPC1L),ENSOARG00000006370(ASF1B),ENSOARG00000007104(DLK2),ENSOARG00000007731(RSPO3),ENSOARG00000008913(CSRP3),ENSOARG00000009554(CCL11),ENSOARG00000010714(USH2A),ENSOARG00000010881(ANKRD2),ENSOARG00000010953(XDH),ENSOARG00000011464(SYT17),ENSOARG00000011479(CRTAC1),ENSOARG00000011545(ADGRF1),ENSOARG00000013288(PKHD1),ENSOARG0…	ENSOARG00000000585(-),ENSOARG00000001772(FOXP2),ENSOARG00000001811(-),ENSOARG00000002754(PTX3),ENSOARG00000004403(ARID5B),ENSOARG00000004474(ZNF365),ENSOARG00000004787(SLIT2),ENSOARG00000005392(SCN2A),ENSOARG00000007707(NRCAM),ENSOARG00000008163(POU2F2),ENSOARG00000008505(HCN1),ENSOARG00000010459(KBTBD8),ENSOARG00000012207(EPHA7),ENSOARG00000014723(CXCL14),ENSOARG00000014951(PLAG1),ENSOARG0000001…
GO:0008150	Biological Process	GO:0065007	biological regulation	42	41	ENSOARG00000001132(RELL2),ENSOARG00000001545(PGF),ENSOARG00000001985(OLFM1),ENSOARG00000002486(RRAD),ENSOARG00000003279(KCNIP1),ENSOARG00000003849(RCOR2),ENSOARG00000004074(RIN1),ENSOARG00000004578(PABPC1L),ENSOARG00000004710(SLC22A3),ENSOARG00000006677(ABCG8),ENSOARG00000007104(DLK2),ENSOARG00000007637(LMCD1),ENSOARG00000007731(RSPO3),ENSOARG00000008913(CSRP3),ENSOARG00000009308(-),ENSOARG000000…	ENSOARG00000000417(S100A9),ENSOARG00000000585(-),ENSOARG00000001671(-),ENSOARG00000001772(FOXP2),ENSOARG00000001811(-),ENSOARG00000002754(PTX3),ENSOARG00000003109(PARD6A),ENSOARG00000003176(-),ENSOARG00000003304(PLCH1),ENSOARG00000003641(-),ENSOARG00000004403(ARID5B),ENSOARG00000004474(ZNF365),ENSOARG00000004787(SLIT2),ENSOARG00000005058(CREBZF),ENSOARG00000005250(-),ENSOARG00000005392(SCN2A),ENS…
GO:0008150	Biological Process	GO:0048518	positive regulation of biological process	24	16	ENSOARG00000001132(RELL2),ENSOARG00000001545(PGF),ENSOARG00000001985(OLFM1),ENSOARG00000004578(PABPC1L),ENSOARG00000007637(LMCD1),ENSOARG00000007731(RSPO3),ENSOARG00000008913(CSRP3),ENSOARG00000009554(CCL11),ENSOARG00000010465(CRACR2A),ENSOARG00000010953(XDH),ENSOARG00000011464(SYT17),ENSOARG00000011545(ADGRF1),ENSOARG00000013288(PKHD1),ENSOARG00000014207(ADORA2A),ENSOARG00000014645(TNFSF18),ENSO…	ENSOARG00000000417(S100A9),ENSOARG00000001772(FOXP2),ENSOARG00000002754(PTX3),ENSOARG00000003109(PARD6A),ENSOARG00000004403(ARID5B),ENSOARG00000004474(ZNF365),ENSOARG00000004787(SLIT2),ENSOARG00000008163(POU2F2),ENSOARG00000012207(EPHA7),ENSOARG00000013547(-),ENSOARG00000014723(CXCL14),ENSOARG00000014951(PLAG1),ENSOARG00000019637(-),ENSOARG00000019803(YAF2),MSTRG.14180(--),MSTRG.3504(--)
GO:0008150	Biological Process	GO:0032501	multicellular organismal process	28	20	ENSOARG00000001985(OLFM1),ENSOARG00000002260(MDFI),ENSOARG00000004074(RIN1),ENSOARG00000004578(PABPC1L),ENSOARG00000006370(ASF1B),ENSOARG00000006677(ABCG8),ENSOARG00000007637(LMCD1),ENSOARG00000007731(RSPO3),ENSOARG00000008913(CSRP3),ENSOARG00000010469(ATP6V0A4),ENSOARG00000010714(USH2A),ENSOARG00000010881(ANKRD2),ENSOARG00000010953(XDH),ENSOARG00000011464(SYT17),ENSOARG00000011479(CRTAC1),ENSOAR…	ENSOARG00000000585(-),ENSOARG00000001772(FOXP2),ENSOARG00000001811(-),ENSOARG00000002754(PTX3),ENSOARG00000004403(ARID5B),ENSOARG00000004474(ZNF365),ENSOARG00000004787(SLIT2),ENSOARG00000005392(SCN2A),ENSOARG00000007707(NRCAM),ENSOARG00000008163(POU2F2),ENSOARG00000008505(HCN1),ENSOARG00000009425(GRIA1),ENSOARG00000010459(KBTBD8),ENSOARG00000012207(EPHA7),ENSOARG00000014723(CXCL14),ENSOARG0000001…
GO:0008150	Biological Process	GO:0050789	regulation of biological process	39	37	ENSOARG00000001132(RELL2),ENSOARG00000001545(PGF),ENSOARG00000001985(OLFM1),ENSOARG00000002486(RRAD),ENSOARG00000003279(KCNIP1),ENSOARG00000003849(RCOR2),ENSOARG00000004074(RIN1),ENSOARG00000004578(PABPC1L),ENSOARG00000006677(ABCG8),ENSOARG00000007104(DLK2),ENSOARG00000007637(LMCD1),ENSOARG00000007731(RSPO3),ENSOARG00000008913(CSRP3),ENSOARG00000009308(-),ENSOARG00000009554(CCL11),ENSOARG00000010…	ENSOARG00000000417(S100A9),ENSOARG00000000585(-),ENSOARG00000001671(-),ENSOARG00000001772(FOXP2),ENSOARG00000001811(-),ENSOARG00000002754(PTX3),ENSOARG00000003109(PARD6A),ENSOARG00000003176(-),ENSOARG00000003304(PLCH1),ENSOARG00000003641(-),ENSOARG00000004403(ARID5B),ENSOARG00000004474(ZNF365),ENSOARG00000004787(SLIT2),ENSOARG00000005058(CREBZF),ENSOARG00000005392(SCN2A),ENSOARG00000005897(-),ENS…
GO:0008150	Biological Process	GO:0007610	behavior	3	3	ENSOARG00000004074(RIN1),ENSOARG00000011545(ADGRF1),ENSOARG00000014207(ADORA2A)	ENSOARG00000001772(FOXP2),ENSOARG00000005392(SCN2A),ENSOARG00000009425(GRIA1)
GO:0008150	Biological Process	GO:0048511	rhythmic process	1	2	ENSOARG00000019779(ARNTL2)	ENSOARG00000002754(PTX3),ENSOARG00000004787(SLIT2)
GO:0008150	Biological Process	GO:0050896	response to stimulus	27	29	ENSOARG00000001132(RELL2),ENSOARG00000001545(PGF),ENSOARG00000002486(RRAD),ENSOARG00000004074(RIN1),ENSOARG00000004710(SLC22A3),ENSOARG00000007104(DLK2),ENSOARG00000007452(HSPA6),ENSOARG00000007637(LMCD1),ENSOARG00000007731(RSPO3),ENSOARG00000008913(CSRP3),ENSOARG00000009308(-),ENSOARG00000009554(CCL11),ENSOARG00000010881(ANKRD2),ENSOARG00000010953(XDH),ENSOARG00000011545(ADGRF1),ENSOARG000000132…	ENSOARG00000000417(S100A9),ENSOARG00000000585(-),ENSOARG00000001772(FOXP2),ENSOARG00000001811(-),ENSOARG00000002754(PTX3),ENSOARG00000003304(PLCH1),ENSOARG00000004403(ARID5B),ENSOARG00000004474(ZNF365),ENSOARG00000004787(SLIT2),ENSOARG00000005058(CREBZF),ENSOARG00000005250(-),ENSOARG00000005392(SCN2A),ENSOARG00000005897(-),ENSOARG00000007707(NRCAM),ENSOARG00000008163(POU2F2),ENSOARG00000008505(HC…
GO:0008150	Biological Process	GO:0098754	detoxification	0	2	--	ENSOARG00000005250(-),ENSOARG00000021156(GPX2)
GO:0008150	Biological Process	GO:0023052	signaling	26	17	ENSOARG00000001132(RELL2),ENSOARG00000001545(PGF),ENSOARG00000002486(RRAD),ENSOARG00000004074(RIN1),ENSOARG00000007104(DLK2),ENSOARG00000007637(LMCD1),ENSOARG00000007731(RSPO3),ENSOARG00000008913(CSRP3),ENSOARG00000009308(-),ENSOARG00000009554(CCL11),ENSOARG00000010881(ANKRD2),ENSOARG00000010953(XDH),ENSOARG00000011545(ADGRF1),ENSOARG00000013013(SYN1),ENSOARG00000013288(PKHD1),ENSOARG00000013948(…	ENSOARG00000000417(S100A9),ENSOARG00000000585(-),ENSOARG00000001811(-),ENSOARG00000003304(PLCH1),ENSOARG00000004403(ARID5B),ENSOARG00000004787(SLIT2),ENSOARG00000005392(SCN2A),ENSOARG00000005897(-),ENSOARG00000007707(NRCAM),ENSOARG00000008693(CISH),ENSOARG00000009425(GRIA1),ENSOARG00000012207(EPHA7),ENSOARG00000013340(-),ENSOARG00000013547(-),ENSOARG00000017917(GRIK4),ENSOARG00000019477(-),MSTRG.…
GO:0008150	Biological Process	GO:0051179	localization	23	18	ENSOARG00000002486(RRAD),ENSOARG00000003279(KCNIP1),ENSOARG00000004578(PABPC1L),ENSOARG00000004710(SLC22A3),ENSOARG00000006677(ABCG8),ENSOARG00000007979(-),ENSOARG00000008913(CSRP3),ENSOARG00000008942(SLC2A5),ENSOARG00000009554(CCL11),ENSOARG00000010465(CRACR2A),ENSOARG00000010469(ATP6V0A4),ENSOARG00000010714(USH2A),ENSOARG00000011464(SYT17),ENSOARG00000013013(SYN1),ENSOARG00000013391(-),ENSOARG0…	ENSOARG00000000417(S100A9),ENSOARG00000002754(PTX3),ENSOARG00000003109(PARD6A),ENSOARG00000003270(KCNMB1),ENSOARG00000004403(ARID5B),ENSOARG00000004787(SLIT2),ENSOARG00000005392(SCN2A),ENSOARG00000007561(SNAP91),ENSOARG00000007707(NRCAM),ENSOARG00000008163(POU2F2),ENSOARG00000008505(HCN1),ENSOARG00000009425(GRIA1),ENSOARG00000013340(-),ENSOARG00000013547(-),ENSOARG00000014723(CXCL14),ENSOARG00000…
GO:0008150	Biological Process	GO:0022610	biological adhesion	6	4	ENSOARG00000001132(RELL2),ENSOARG00000004099(CDHR3),ENSOARG00000014207(ADORA2A),ENSOARG00000014645(TNFSF18),ENSOARG00000015526(ACHE),MSTRG.3809(--)	ENSOARG00000000417(S100A9),ENSOARG00000007707(NRCAM),ENSOARG00000012207(EPHA7),ENSOARG00000012756(CDH10)
GO:0008150	Biological Process	GO:0048519	negative regulation of biological process	16	16	ENSOARG00000002486(RRAD),ENSOARG00000003849(RCOR2),ENSOARG00000006677(ABCG8),ENSOARG00000007104(DLK2),ENSOARG00000007637(LMCD1),ENSOARG00000010714(USH2A),ENSOARG00000010881(ANKRD2),ENSOARG00000010953(XDH),ENSOARG00000013288(PKHD1),ENSOARG00000014207(ADORA2A),ENSOARG00000015908(ANKRD1),ENSOARG00000018640(RASL11B),ENSOARG00000018873(PRDM6),ENSOARG00000019993(ACTC1),ENSOARG00000020163(CASQ2),ENSOARG…	ENSOARG00000001772(FOXP2),ENSOARG00000002754(PTX3),ENSOARG00000003109(PARD6A),ENSOARG00000004403(ARID5B),ENSOARG00000004474(ZNF365),ENSOARG00000004787(SLIT2),ENSOARG00000005058(CREBZF),ENSOARG00000009425(GRIA1),ENSOARG00000012207(EPHA7),ENSOARG00000014723(CXCL14),ENSOARG00000014951(PLAG1),ENSOARG00000015649(ORC6),ENSOARG00000019803(YAF2),ENSOARG00000021029(SLC24A5),MSTRG.14180(--),MSTRG.3504(--)
GO:0008150	Biological Process	GO:0040011	locomotion	3	9	ENSOARG00000009554(CCL11),ENSOARG00000014645(TNFSF18),ENSOARG00000017521(HBEGF)	ENSOARG00000000417(S100A9),ENSOARG00000004403(ARID5B),ENSOARG00000004787(SLIT2),ENSOARG00000007707(NRCAM),ENSOARG00000012207(EPHA7),ENSOARG00000013340(-),ENSOARG00000013547(-),ENSOARG00000014723(CXCL14),ENSOARG00000019477(-)
GO:0008150	Biological Process	GO:0022414	reproductive process	4	4	ENSOARG00000002260(MDFI),ENSOARG00000004578(PABPC1L),ENSOARG00000007731(RSPO3),MSTRG.3809(--)	ENSOARG00000002754(PTX3),ENSOARG00000004403(ARID5B),ENSOARG00000004787(SLIT2),ENSOARG00000014951(PLAG1)
GO:0008150	Biological Process	GO:0000003	reproduction	4	4	ENSOARG00000002260(MDFI),ENSOARG00000004578(PABPC1L),ENSOARG00000007731(RSPO3),MSTRG.3809(--)	ENSOARG00000002754(PTX3),ENSOARG00000004403(ARID5B),ENSOARG00000004787(SLIT2),ENSOARG00000014951(PLAG1)
GO:0008150	Biological Process	GO:0040007	growth	1	5	ENSOARG00000011464(SYT17)	ENSOARG00000002754(PTX3),ENSOARG00000004403(ARID5B),ENSOARG00000004787(SLIT2),ENSOARG00000012207(EPHA7),ENSOARG00000014951(PLAG1)
GO:0008150	Biological Process	GO:0008283	cell proliferation	7	4	ENSOARG00000001545(PGF),ENSOARG00000009554(CCL11),ENSOARG00000010881(ANKRD2),ENSOARG00000010953(XDH),ENSOARG00000013288(PKHD1),ENSOARG00000017521(HBEGF),ENSOARG00000020581(THPO)	ENSOARG00000001772(FOXP2),ENSOARG00000013547(-),ENSOARG00000014951(PLAG1),ENSOARG00000015735(-)
GO:0008150	Biological Process	GO:0002376	immune system process	6	7	ENSOARG00000009554(CCL11),ENSOARG00000014207(ADORA2A),ENSOARG00000014645(TNFSF18),ENSOARG00000017441(NOD2),ENSOARG00000020581(THPO),MSTRG.3809(--)	ENSOARG00000000417(S100A9),ENSOARG00000002754(PTX3),ENSOARG00000004787(SLIT2),ENSOARG00000008163(POU2F2),ENSOARG00000013340(-),ENSOARG00000014723(CXCL14),ENSOARG00000016098(-)
GO:0008150	Biological Process	GO:0001906	cell killing	1	0	MSTRG.3809(--)	--
GO:0008150	Biological Process	GO:0051704	multi-organism process	5	4	ENSOARG00000004578(PABPC1L),ENSOARG00000015908(ANKRD1),ENSOARG00000017441(NOD2),ENSOARG00000018128(-),MSTRG.3809(--)	ENSOARG00000000417(S100A9),ENSOARG00000002754(PTX3),ENSOARG00000005058(CREBZF),ENSOARG00000018118(OCIAD2)
GO:0008150	Biological Process	GO:0009987	cellular process	48	49	ENSOARG00000001132(RELL2),ENSOARG00000001545(PGF),ENSOARG00000001585(DEGS2),ENSOARG00000001985(OLFM1),ENSOARG00000002260(MDFI),ENSOARG00000002486(RRAD),ENSOARG00000003279(KCNIP1),ENSOARG00000003849(RCOR2),ENSOARG00000004074(RIN1),ENSOARG00000004578(PABPC1L),ENSOARG00000004842(-),ENSOARG00000005414(-),ENSOARG00000006370(ASF1B),ENSOARG00000007104(DLK2),ENSOARG00000007452(HSPA6),ENSOARG00000007637(L…	ENSOARG00000000417(S100A9),ENSOARG00000000585(-),ENSOARG00000001648(-),ENSOARG00000001671(-),ENSOARG00000001772(FOXP2),ENSOARG00000001811(-),ENSOARG00000002754(PTX3),ENSOARG00000003109(PARD6A),ENSOARG00000003176(-),ENSOARG00000003270(KCNMB1),ENSOARG00000003304(PLCH1),ENSOARG00000003641(-),ENSOARG00000004403(ARID5B),ENSOARG00000004474(ZNF365),ENSOARG00000004787(SLIT2),ENSOARG00000005058(CREBZF),EN…
GO:0008150	Biological Process	GO:0071840	cellular component organization or biogenesis	16	14	ENSOARG00000004578(PABPC1L),ENSOARG00000006370(ASF1B),ENSOARG00000008642(-),ENSOARG00000008913(CSRP3),ENSOARG00000009554(CCL11),ENSOARG00000011464(SYT17),ENSOARG00000011479(CRTAC1),ENSOARG00000011545(ADGRF1),ENSOARG00000013288(PKHD1),ENSOARG00000013948(GABRA1),ENSOARG00000015526(ACHE),ENSOARG00000016916(NPM3),ENSOARG00000019993(ACTC1),ENSOARG00000020163(CASQ2),ENSOARG00000021062(-),MSTRG.3809(--)	ENSOARG00000000585(-),ENSOARG00000002754(PTX3),ENSOARG00000003109(PARD6A),ENSOARG00000004474(ZNF365),ENSOARG00000004787(SLIT2),ENSOARG00000007561(SNAP91),ENSOARG00000007707(NRCAM),ENSOARG00000008505(HCN1),ENSOARG00000012207(EPHA7),ENSOARG00000013547(-),ENSOARG00000015706(MYLK3),ENSOARG00000019637(-),MSTRG.14180(--),MSTRG.3504(--)
GO:0008150	Biological Process	GO:0008152	metabolic process	28	40	ENSOARG00000001132(RELL2),ENSOARG00000001585(DEGS2),ENSOARG00000003849(RCOR2),ENSOARG00000004578(PABPC1L),ENSOARG00000004842(-),ENSOARG00000005414(-),ENSOARG00000007637(LMCD1),ENSOARG00000008315(CDKL4),ENSOARG00000008718(-),ENSOARG00000008913(CSRP3),ENSOARG00000010881(ANKRD2),ENSOARG00000010953(XDH),ENSOARG00000011545(ADGRF1),ENSOARG00000012581(TM7SF2),ENSOARG00000013288(PKHD1),ENSOARG00000014645…	ENSOARG00000000417(S100A9),ENSOARG00000001648(-),ENSOARG00000001671(-),ENSOARG00000001772(FOXP2),ENSOARG00000001856(-),ENSOARG00000002754(PTX3),ENSOARG00000003109(PARD6A),ENSOARG00000003176(-),ENSOARG00000003304(PLCH1),ENSOARG00000003641(-),ENSOARG00000004403(ARID5B),ENSOARG00000004474(ZNF365),ENSOARG00000004787(SLIT2),ENSOARG00000005058(CREBZF),ENSOARG00000005250(-),ENSOARG00000006132(TECRL),ENS…
GO:0003674	Molecular Function	GO:0005488	binding	50	47	ENSOARG00000000984(HIST1H2BD),ENSOARG00000001132(RELL2),ENSOARG00000001277(MYBPH),ENSOARG00000001545(PGF),ENSOARG00000002260(MDFI),ENSOARG00000002486(RRAD),ENSOARG00000003279(KCNIP1),ENSOARG00000003849(RCOR2),ENSOARG00000004074(RIN1),ENSOARG00000004099(CDHR3),ENSOARG00000004578(PABPC1L),ENSOARG00000004842(-),ENSOARG00000005414(-),ENSOARG00000006370(ASF1B),ENSOARG00000006677(ABCG8),ENSOARG00000006…	ENSOARG00000000417(S100A9),ENSOARG00000001648(-),ENSOARG00000001671(-),ENSOARG00000001760(ANKRD61),ENSOARG00000001772(FOXP2),ENSOARG00000001811(-),ENSOARG00000001856(-),ENSOARG00000002754(PTX3),ENSOARG00000003109(PARD6A),ENSOARG00000003176(-),ENSOARG00000003304(PLCH1),ENSOARG00000003641(-),ENSOARG00000004403(ARID5B),ENSOARG00000004787(SLIT2),ENSOARG00000005058(CREBZF),ENSOARG00000005233(SNTG2),EN…
GO:0003674	Molecular Function	GO:0005215	transporter activity	7	6	ENSOARG00000004710(SLC22A3),ENSOARG00000006677(ABCG8),ENSOARG00000008942(SLC2A5),ENSOARG00000010469(ATP6V0A4),ENSOARG00000013391(-),ENSOARG00000013948(GABRA1),ENSOARG00000018988(KCNK3)	ENSOARG00000003270(KCNMB1),ENSOARG00000005392(SCN2A),ENSOARG00000008505(HCN1),ENSOARG00000009425(GRIA1),ENSOARG00000017917(GRIK4),ENSOARG00000021029(SLC24A5)
GO:0003674	Molecular Function	GO:0016209	antioxidant activity	0	2	--	ENSOARG00000005250(-),ENSOARG00000021156(GPX2)
GO:0003674	Molecular Function	GO:0140110	transcription regulator activity	4	7	ENSOARG00000003849(RCOR2),ENSOARG00000007637(LMCD1),ENSOARG00000015908(ANKRD1),ENSOARG00000019779(ARNTL2)	ENSOARG00000001772(FOXP2),ENSOARG00000003176(-),ENSOARG00000004403(ARID5B),ENSOARG00000008163(POU2F2),ENSOARG00000014951(PLAG1),ENSOARG00000019637(-),ENSOARG00000019803(YAF2)
GO:0003674	Molecular Function	GO:0098772	molecular function regulator	5	6	ENSOARG00000001545(PGF),ENSOARG00000003279(KCNIP1),ENSOARG00000009554(CCL11),ENSOARG00000017521(HBEGF),ENSOARG00000020581(THPO)	ENSOARG00000001811(-),ENSOARG00000004787(SLIT2),ENSOARG00000010653(ELMOD1),ENSOARG00000012207(EPHA7),ENSOARG00000013340(-),ENSOARG00000014723(CXCL14)
GO:0003674	Molecular Function	GO:0038024	cargo receptor activity	1	0	ENSOARG00000007979(-)	--
GO:0003674	Molecular Function	GO:0005198	structural molecule activity	3	1	ENSOARG00000004842(-),ENSOARG00000008913(CSRP3),ENSOARG00000015540(KRT23)	ENSOARG00000005233(SNTG2)
GO:0003674	Molecular Function	GO:0003824	catalytic activity	17	19	ENSOARG00000001585(DEGS2),ENSOARG00000002486(RRAD),ENSOARG00000002620(CES2),ENSOARG00000005414(-),ENSOARG00000006677(ABCG8),ENSOARG00000007452(HSPA6),ENSOARG00000008315(CDKL4),ENSOARG00000008718(-),ENSOARG00000010465(CRACR2A),ENSOARG00000010953(XDH),ENSOARG00000012581(TM7SF2),ENSOARG00000015526(ACHE),ENSOARG00000018640(RASL11B),ENSOARG00000019299(-),ENSOARG00000019993(ACTC1),ENSOARG00000020577(RN…	ENSOARG00000001648(-),ENSOARG00000001856(-),ENSOARG00000003304(PLCH1),ENSOARG00000005250(-),ENSOARG00000005671(-),ENSOARG00000006132(TECRL),ENSOARG00000012207(EPHA7),ENSOARG00000012839(PM20D2),ENSOARG00000013547(-),ENSOARG00000014856(-),ENSOARG00000015522(MPPED2),ENSOARG00000015706(MYLK3),ENSOARG00000015735(-),ENSOARG00000019637(-),ENSOARG00000021156(GPX2),MSTRG.14180(--),MSTRG.14445(METTL5),MSTR…
GO:0003674	Molecular Function	GO:0060089	molecular transducer activity	3	4	ENSOARG00000011545(ADGRF1),ENSOARG00000013948(GABRA1),ENSOARG00000014207(ADORA2A)	ENSOARG00000009425(GRIA1),ENSOARG00000012207(EPHA7),ENSOARG00000017917(GRIK4),ENSOARG00000019477(-)
GO:0005575	Cellular Component	GO:0045202	synapse	5	7	ENSOARG00000013013(SYN1),ENSOARG00000013948(GABRA1),ENSOARG00000014207(ADORA2A),ENSOARG00000015526(ACHE),ENSOARG00000019993(ACTC1)	ENSOARG00000000585(-),ENSOARG00000005392(SCN2A),ENSOARG00000007707(NRCAM),ENSOARG00000009425(GRIA1),ENSOARG00000012207(EPHA7),ENSOARG00000017917(GRIK4),ENSOARG00000018800(-)
GO:0005575	Cellular Component	GO:0099080	supramolecular complex	7	1	ENSOARG00000006867(MYOM3),ENSOARG00000008913(CSRP3),ENSOARG00000010881(ANKRD2),ENSOARG00000015540(KRT23),ENSOARG00000019993(ACTC1),ENSOARG00000020163(CASQ2),ENSOARG00000021062(-)	ENSOARG00000001811(-)
GO:0005575	Cellular Component	GO:0044456	synapse part	2	5	ENSOARG00000013013(SYN1),ENSOARG00000014207(ADORA2A)	ENSOARG00000005392(SCN2A),ENSOARG00000007707(NRCAM),ENSOARG00000009425(GRIA1),ENSOARG00000017917(GRIK4),ENSOARG00000018800(-)
GO:0005575	Cellular Component	GO:0005576	extracellular region	9	5	ENSOARG00000001132(RELL2),ENSOARG00000007731(RSPO3),ENSOARG00000007979(-),ENSOARG00000009308(-),ENSOARG00000009554(CCL11),ENSOARG00000010714(USH2A),ENSOARG00000015526(ACHE),ENSOARG00000017521(HBEGF),ENSOARG00000020581(THPO)	ENSOARG00000000417(S100A9),ENSOARG00000002754(PTX3),ENSOARG00000004787(SLIT2),ENSOARG00000013340(-),ENSOARG00000014723(CXCL14)
GO:0005575	Cellular Component	GO:0044421	extracellular region part	5	4	ENSOARG00000001132(RELL2),ENSOARG00000009554(CCL11),ENSOARG00000010714(USH2A),ENSOARG00000015526(ACHE),ENSOARG00000017521(HBEGF)	ENSOARG00000000417(S100A9),ENSOARG00000002754(PTX3),ENSOARG00000004787(SLIT2),ENSOARG00000013340(-)
GO:0005575	Cellular Component	GO:0030054	cell junction	1	5	MSTRG.3809(--)	ENSOARG00000000417(S100A9),ENSOARG00000003109(PARD6A),ENSOARG00000005392(SCN2A),ENSOARG00000009425(GRIA1),ENSOARG00000017917(GRIK4)
GO:0005575	Cellular Component	GO:0016020	membrane	33	22	ENSOARG00000000281(TMEM234),ENSOARG00000001132(RELL2),ENSOARG00000001545(PGF),ENSOARG00000001585(DEGS2),ENSOARG00000002486(RRAD),ENSOARG00000003279(KCNIP1),ENSOARG00000004074(RIN1),ENSOARG00000004099(CDHR3),ENSOARG00000004710(SLC22A3),ENSOARG00000006677(ABCG8),ENSOARG00000007634(-),ENSOARG00000007951(-),ENSOARG00000007979(-),ENSOARG00000008942(SLC2A5),ENSOARG00000010469(ATP6V0A4),ENSOARG000000107…	ENSOARG00000002907(-),ENSOARG00000003270(KCNMB1),ENSOARG00000003304(PLCH1),ENSOARG00000005250(-),ENSOARG00000005392(SCN2A),ENSOARG00000006132(TECRL),ENSOARG00000006999(-),ENSOARG00000007095(NDUFA4L2),ENSOARG00000007707(NRCAM),ENSOARG00000008211(-),ENSOARG00000008353(SMIM30),ENSOARG00000008505(HCN1),ENSOARG00000008693(CISH),ENSOARG00000009425(GRIA1),ENSOARG00000012207(EPHA7),ENSOARG00000012756(CDH…
GO:0005575	Cellular Component	GO:0044425	membrane part	25	20	ENSOARG00000000281(TMEM234),ENSOARG00000001132(RELL2),ENSOARG00000001585(DEGS2),ENSOARG00000003279(KCNIP1),ENSOARG00000004099(CDHR3),ENSOARG00000004710(SLC22A3),ENSOARG00000006677(ABCG8),ENSOARG00000007634(-),ENSOARG00000007951(-),ENSOARG00000007979(-),ENSOARG00000008942(SLC2A5),ENSOARG00000010469(ATP6V0A4),ENSOARG00000010714(USH2A),ENSOARG00000010953(XDH),ENSOARG00000011545(ADGRF1),ENSOARG000000…	ENSOARG00000002907(-),ENSOARG00000003270(KCNMB1),ENSOARG00000005250(-),ENSOARG00000005392(SCN2A),ENSOARG00000006132(TECRL),ENSOARG00000006999(-),ENSOARG00000007095(NDUFA4L2),ENSOARG00000007707(NRCAM),ENSOARG00000008211(-),ENSOARG00000008353(SMIM30),ENSOARG00000008505(HCN1),ENSOARG00000009425(GRIA1),ENSOARG00000012207(EPHA7),ENSOARG00000012756(CDH10),ENSOARG00000016098(-),ENSOARG00000017473(-),ENS…
GO:0005575	Cellular Component	GO:0032991	protein-containing complex	14	13	ENSOARG00000000984(HIST1H2BD),ENSOARG00000003279(KCNIP1),ENSOARG00000003849(RCOR2),ENSOARG00000004842(-),ENSOARG00000006370(ASF1B),ENSOARG00000006677(ABCG8),ENSOARG00000007452(HSPA6),ENSOARG00000010469(ATP6V0A4),ENSOARG00000010714(USH2A),ENSOARG00000012581(TM7SF2),ENSOARG00000013948(GABRA1),ENSOARG00000017441(NOD2),ENSOARG00000019779(ARNTL2),ENSOARG00000020163(CASQ2)	ENSOARG00000001811(-),ENSOARG00000005392(SCN2A),ENSOARG00000008505(HCN1),ENSOARG00000008887(INTS6),ENSOARG00000009425(GRIA1),ENSOARG00000010459(KBTBD8),ENSOARG00000015649(ORC6),ENSOARG00000016098(-),ENSOARG00000017917(GRIK4),ENSOARG00000018800(-),ENSOARG00000020071(-),ENSOARG00000020683(-),MSTRG.3504(--)
GO:0005575	Cellular Component	GO:0044422	organelle part	20	20	ENSOARG00000000984(HIST1H2BD),ENSOARG00000001585(DEGS2),ENSOARG00000006370(ASF1B),ENSOARG00000006867(MYOM3),ENSOARG00000007452(HSPA6),ENSOARG00000008913(CSRP3),ENSOARG00000010469(ATP6V0A4),ENSOARG00000010714(USH2A),ENSOARG00000010881(ANKRD2),ENSOARG00000011464(SYT17),ENSOARG00000012581(TM7SF2),ENSOARG00000013013(SYN1),ENSOARG00000013288(PKHD1),ENSOARG00000015540(KRT23),ENSOARG00000015908(ANKRD1),…	ENSOARG00000000417(S100A9),ENSOARG00000001811(-),ENSOARG00000003109(PARD6A),ENSOARG00000004474(ZNF365),ENSOARG00000007707(NRCAM),ENSOARG00000008163(POU2F2),ENSOARG00000008887(INTS6),ENSOARG00000009425(GRIA1),ENSOARG00000010307(C7orf31),ENSOARG00000010653(ELMOD1),ENSOARG00000012839(PM20D2),ENSOARG00000014951(PLAG1),ENSOARG00000015649(ORC6),ENSOARG00000018800(-),ENSOARG00000019803(YAF2),ENSOARG0000…
GO:0005575	Cellular Component	GO:0044464	cell part	42	45	ENSOARG00000000984(HIST1H2BD),ENSOARG00000001585(DEGS2),ENSOARG00000003279(KCNIP1),ENSOARG00000003849(RCOR2),ENSOARG00000004074(RIN1),ENSOARG00000004099(CDHR3),ENSOARG00000004578(PABPC1L),ENSOARG00000004842(-),ENSOARG00000006370(ASF1B),ENSOARG00000006677(ABCG8),ENSOARG00000006867(MYOM3),ENSOARG00000007452(HSPA6),ENSOARG00000007637(LMCD1),ENSOARG00000008642(-),ENSOARG00000008913(CSRP3),ENSOARG0000…	ENSOARG00000000417(S100A9),ENSOARG00000001671(-),ENSOARG00000001772(FOXP2),ENSOARG00000001811(-),ENSOARG00000003109(PARD6A),ENSOARG00000003176(-),ENSOARG00000003304(PLCH1),ENSOARG00000003641(-),ENSOARG00000004403(ARID5B),ENSOARG00000004474(ZNF365),ENSOARG00000004787(SLIT2),ENSOARG00000005058(CREBZF),ENSOARG00000005392(SCN2A),ENSOARG00000006132(TECRL),ENSOARG00000007561(SNAP91),ENSOARG00000007707(…
GO:0005575	Cellular Component	GO:0031974	membrane-enclosed lumen	8	9	ENSOARG00000000984(HIST1H2BD),ENSOARG00000006370(ASF1B),ENSOARG00000010881(ANKRD2),ENSOARG00000013013(SYN1),ENSOARG00000015908(ANKRD1),ENSOARG00000016916(NPM3),ENSOARG00000019779(ARNTL2),ENSOARG00000020163(CASQ2)	ENSOARG00000000417(S100A9),ENSOARG00000008163(POU2F2),ENSOARG00000008887(INTS6),ENSOARG00000010653(ELMOD1),ENSOARG00000012839(PM20D2),ENSOARG00000014951(PLAG1),ENSOARG00000015649(ORC6),ENSOARG00000019803(YAF2),MSTRG.3504(--)
GO:0005575	Cellular Component	GO:0005623	cell	42	45	ENSOARG00000000984(HIST1H2BD),ENSOARG00000001585(DEGS2),ENSOARG00000003279(KCNIP1),ENSOARG00000003849(RCOR2),ENSOARG00000004074(RIN1),ENSOARG00000004099(CDHR3),ENSOARG00000004578(PABPC1L),ENSOARG00000004842(-),ENSOARG00000006370(ASF1B),ENSOARG00000006677(ABCG8),ENSOARG00000006867(MYOM3),ENSOARG00000007452(HSPA6),ENSOARG00000007637(LMCD1),ENSOARG00000008642(-),ENSOARG00000008913(CSRP3),ENSOARG0000…	ENSOARG00000000417(S100A9),ENSOARG00000001671(-),ENSOARG00000001772(FOXP2),ENSOARG00000001811(-),ENSOARG00000003109(PARD6A),ENSOARG00000003176(-),ENSOARG00000003304(PLCH1),ENSOARG00000003641(-),ENSOARG00000004403(ARID5B),ENSOARG00000004474(ZNF365),ENSOARG00000004787(SLIT2),ENSOARG00000005058(CREBZF),ENSOARG00000005392(SCN2A),ENSOARG00000006132(TECRL),ENSOARG00000007561(SNAP91),ENSOARG00000007707(…
GO:0005575	Cellular Component	GO:0043226	organelle	28	31	ENSOARG00000000984(HIST1H2BD),ENSOARG00000001585(DEGS2),ENSOARG00000003849(RCOR2),ENSOARG00000004842(-),ENSOARG00000006370(ASF1B),ENSOARG00000006867(MYOM3),ENSOARG00000007452(HSPA6),ENSOARG00000007637(LMCD1),ENSOARG00000008913(CSRP3),ENSOARG00000010469(ATP6V0A4),ENSOARG00000010714(USH2A),ENSOARG00000010881(ANKRD2),ENSOARG00000011464(SYT17),ENSOARG00000012256(SERTAD4),ENSOARG00000012581(TM7SF2),EN…	ENSOARG00000000417(S100A9),ENSOARG00000001772(FOXP2),ENSOARG00000001811(-),ENSOARG00000003109(PARD6A),ENSOARG00000003176(-),ENSOARG00000003304(PLCH1),ENSOARG00000004403(ARID5B),ENSOARG00000004474(ZNF365),ENSOARG00000005058(CREBZF),ENSOARG00000006132(TECRL),ENSOARG00000007561(SNAP91),ENSOARG00000007707(NRCAM),ENSOARG00000008163(POU2F2),ENSOARG00000008887(INTS6),ENSOARG00000009425(GRIA1),ENSOARG000…

## Sheet: SH-vs-NH
GO ID (level1)	GO Term (level1)	GO ID (level2)	GO Term (level2)	number_of_SH-vs-NH (up)	number_of_SH-vs-NH (down)	Genes_of_SH-vs-NH_up	Genes_of_SH-vs-NH_down
GO:0008150	Biological Process	GO:0051704	multi-organism process	13	7	ENSOARG00000003341(IFI6),ENSOARG00000005181(CATSPER4),ENSOARG00000006162(TLR9),ENSOARG00000007367(STOX2),ENSOARG00000007755(ACVR1C),ENSOARG00000007908(MMP9),ENSOARG00000009097(-),ENSOARG00000013368(NR6A1),ENSOARG00000014648(RSAD2),ENSOARG00000017161(BMPR1B),ENSOARG00000018118(OCIAD2),MSTRG.1523(--),MSTRG.6877(OAS1)	ENSOARG00000004578(PABPC1L),ENSOARG00000005959(TNFSF8),ENSOARG00000009800(FCER1G),ENSOARG00000016327(RAB40B),ENSOARG00000017441(NOD2),MSTRG.2283(Wfdc21),MSTRG.8915(--)
GO:0008150	Biological Process	GO:0002376	immune system process	12	9	ENSOARG00000003341(IFI6),ENSOARG00000006162(TLR9),ENSOARG00000006982(AQP4),ENSOARG00000007908(MMP9),ENSOARG00000009097(-),ENSOARG00000013573(TNFAIP8L2),ENSOARG00000014648(RSAD2),ENSOARG00000016184(SAMSN1),ENSOARG00000019045(TRAT1),ENSOARG00000020307(TFRC),MSTRG.1523(--),MSTRG.6877(OAS1)	ENSOARG00000001222(-),ENSOARG00000002587(CLEC4G),ENSOARG00000004721(-),ENSOARG00000005959(TNFSF8),ENSOARG00000009179(-),ENSOARG00000009800(FCER1G),ENSOARG00000017441(NOD2),MSTRG.41(Hdac4),MSTRG.8915(--)
GO:0008150	Biological Process	GO:0022414	reproductive process	8	4	ENSOARG00000005181(CATSPER4),ENSOARG00000007367(STOX2),ENSOARG00000007755(ACVR1C),ENSOARG00000007908(MMP9),ENSOARG00000013368(NR6A1),ENSOARG00000014951(PLAG1),ENSOARG00000017161(BMPR1B),MSTRG.1523(--)	ENSOARG00000004578(PABPC1L),ENSOARG00000007731(RSPO3),ENSOARG00000018424(CCNF),MSTRG.8915(--)
GO:0008150	Biological Process	GO:0000003	reproduction	8	4	ENSOARG00000005181(CATSPER4),ENSOARG00000007367(STOX2),ENSOARG00000007755(ACVR1C),ENSOARG00000007908(MMP9),ENSOARG00000013368(NR6A1),ENSOARG00000014951(PLAG1),ENSOARG00000017161(BMPR1B),MSTRG.1523(--)	ENSOARG00000004578(PABPC1L),ENSOARG00000007731(RSPO3),ENSOARG00000018424(CCNF),MSTRG.8915(--)
GO:0008150	Biological Process	GO:0050896	response to stimulus	33	30	ENSOARG00000000492(NLRP12),ENSOARG00000001811(-),ENSOARG00000002241(CSRNP1),ENSOARG00000002307(DLK1),ENSOARG00000003341(IFI6),ENSOARG00000005126(ADGRE3),ENSOARG00000005250(-),ENSOARG00000006162(TLR9),ENSOARG00000006982(AQP4),ENSOARG00000007116(-),ENSOARG00000007367(STOX2),ENSOARG00000007755(ACVR1C),ENSOARG00000007908(MMP9),ENSOARG00000009097(-),ENSOARG00000011552(DRD1),ENSOARG00000012814(ARHGAP36…	ENSOARG00000001222(-),ENSOARG00000002587(CLEC4G),ENSOARG00000003025(RHOU),ENSOARG00000004127(-),ENSOARG00000004721(-),ENSOARG00000005959(TNFSF8),ENSOARG00000007104(DLK2),ENSOARG00000007731(RSPO3),ENSOARG00000007889(CRHR2),ENSOARG00000008325(-),ENSOARG00000008798(HCN2),ENSOARG00000009179(-),ENSOARG00000009800(FCER1G),ENSOARG00000009963(-),ENSOARG00000010363(VIPR2),ENSOARG00000010833(-),ENSOARG0000…
GO:0008150	Biological Process	GO:0032502	developmental process	18	23	ENSOARG00000001811(-),ENSOARG00000002241(CSRNP1),ENSOARG00000003104(AP1AR),ENSOARG00000005181(CATSPER4),ENSOARG00000006821(-),ENSOARG00000007367(STOX2),ENSOARG00000007755(ACVR1C),ENSOARG00000007908(MMP9),ENSOARG00000014648(RSAD2),ENSOARG00000014951(PLAG1),ENSOARG00000015735(-),ENSOARG00000017161(BMPR1B),ENSOARG00000017214(NR4A1),ENSOARG00000020307(TFRC),ENSOARG00000020312(CHAC1),MSTRG.12416(--),M…	ENSOARG00000003025(RHOU),ENSOARG00000004234(SLC45A3),ENSOARG00000004578(PABPC1L),ENSOARG00000005959(TNFSF8),ENSOARG00000006370(ASF1B),ENSOARG00000007104(DLK2),ENSOARG00000007693(NUDT7),ENSOARG00000007731(RSPO3),ENSOARG00000009120(CACNA2D2),ENSOARG00000009800(FCER1G),ENSOARG00000010714(USH2A),ENSOARG00000010953(XDH),ENSOARG00000011464(SYT17),ENSOARG00000015829(PTPN18),ENSOARG00000018424(CCNF),ENSO…
GO:0008150	Biological Process	GO:0098743	cell aggregation	1	0	ENSOARG00000017161(BMPR1B)	--
GO:0008150	Biological Process	GO:0023052	signaling	24	23	ENSOARG00000000492(NLRP12),ENSOARG00000001811(-),ENSOARG00000002241(CSRNP1),ENSOARG00000002307(DLK1),ENSOARG00000003104(AP1AR),ENSOARG00000003341(IFI6),ENSOARG00000005126(ADGRE3),ENSOARG00000006162(TLR9),ENSOARG00000007116(-),ENSOARG00000007755(ACVR1C),ENSOARG00000007908(MMP9),ENSOARG00000011552(DRD1),ENSOARG00000012814(ARHGAP36),ENSOARG00000013368(NR6A1),ENSOARG00000014648(RSAD2),ENSOARG00000017…	ENSOARG00000003025(RHOU),ENSOARG00000004721(-),ENSOARG00000007104(DLK2),ENSOARG00000007731(RSPO3),ENSOARG00000007889(CRHR2),ENSOARG00000008325(-),ENSOARG00000009120(CACNA2D2),ENSOARG00000009800(FCER1G),ENSOARG00000010363(VIPR2),ENSOARG00000010833(-),ENSOARG00000010953(XDH),ENSOARG00000014276(SLC24A2),ENSOARG00000015654(ACKR4),ENSOARG00000016106(OTOA),ENSOARG00000016129(NTSR2),ENSOARG00000016327(R…
GO:0008150	Biological Process	GO:0040011	locomotion	7	7	ENSOARG00000003104(AP1AR),ENSOARG00000005181(CATSPER4),ENSOARG00000007755(ACVR1C),ENSOARG00000007908(MMP9),ENSOARG00000017161(BMPR1B),MSTRG.12416(--),MSTRG.16411(--)	ENSOARG00000002821(ELMO3),ENSOARG00000004721(-),ENSOARG00000009179(-),ENSOARG00000009800(FCER1G),ENSOARG00000015654(ACKR4),MSTRG.3771(--),MSTRG.41(Hdac4)
GO:0008150	Biological Process	GO:0001906	cell killing	1	1	MSTRG.1523(--)	MSTRG.8915(--)
GO:0008150	Biological Process	GO:0051179	localization	16	27	ENSOARG00000000492(NLRP12),ENSOARG00000003104(AP1AR),ENSOARG00000005181(CATSPER4),ENSOARG00000006162(TLR9),ENSOARG00000006982(AQP4),ENSOARG00000007561(SNAP91),ENSOARG00000007755(ACVR1C),ENSOARG00000007908(MMP9),ENSOARG00000011552(DRD1),ENSOARG00000014648(RSAD2),ENSOARG00000015299(-),ENSOARG00000018127(DNAJC27),ENSOARG00000019045(TRAT1),ENSOARG00000020307(TFRC),MSTRG.12416(--),MSTRG.16411(--)	ENSOARG00000002821(ELMO3),ENSOARG00000003612(ABCC8),ENSOARG00000004127(-),ENSOARG00000004234(SLC45A3),ENSOARG00000004578(PABPC1L),ENSOARG00000004669(SLC22A1),ENSOARG00000004721(-),ENSOARG00000007979(-),ENSOARG00000008798(HCN2),ENSOARG00000009120(CACNA2D2),ENSOARG00000009179(-),ENSOARG00000009458(-),ENSOARG00000009800(FCER1G),ENSOARG00000010714(USH2A),ENSOARG00000011464(SYT17),ENSOARG00000014276(S…
GO:0008150	Biological Process	GO:0022610	biological adhesion	6	4	ENSOARG00000003104(AP1AR),ENSOARG00000013573(TNFAIP8L2),ENSOARG00000020307(TFRC),MSTRG.12416(--),MSTRG.1523(--),MSTRG.16411(--)	ENSOARG00000002587(CLEC4G),ENSOARG00000016106(OTOA),MSTRG.3771(--),MSTRG.8915(--)
GO:0008150	Biological Process	GO:0048519	negative regulation of biological process	21	13	ENSOARG00000000492(NLRP12),ENSOARG00000002307(DLK1),ENSOARG00000003104(AP1AR),ENSOARG00000003341(IFI6),ENSOARG00000005221(CSRNP3),ENSOARG00000006162(TLR9),ENSOARG00000007755(ACVR1C),ENSOARG00000007908(MMP9),ENSOARG00000011552(DRD1),ENSOARG00000013368(NR6A1),ENSOARG00000013573(TNFAIP8L2),ENSOARG00000014648(RSAD2),ENSOARG00000014951(PLAG1),ENSOARG00000015649(ORC6),ENSOARG00000016184(SAMSN1),ENSOARG…	ENSOARG00000002587(CLEC4G),ENSOARG00000007104(DLK2),ENSOARG00000009528(AFF2),ENSOARG00000009800(FCER1G),ENSOARG00000010714(USH2A),ENSOARG00000010953(XDH),ENSOARG00000014276(SLC24A2),ENSOARG00000018424(CCNF),ENSOARG00000019993(ACTC1),ENSOARG00000020163(CASQ2),MSTRG.3771(--),MSTRG.4575(SULF2),MSTRG.8915(--)
GO:0008150	Biological Process	GO:0032501	multicellular organismal process	20	26	ENSOARG00000000492(NLRP12),ENSOARG00000001811(-),ENSOARG00000002241(CSRNP1),ENSOARG00000005181(CATSPER4),ENSOARG00000006162(TLR9),ENSOARG00000006982(AQP4),ENSOARG00000007367(STOX2),ENSOARG00000007755(ACVR1C),ENSOARG00000007908(MMP9),ENSOARG00000011552(DRD1),ENSOARG00000013368(NR6A1),ENSOARG00000014648(RSAD2),ENSOARG00000014951(PLAG1),ENSOARG00000015735(-),ENSOARG00000017161(BMPR1B),ENSOARG0000001…	ENSOARG00000004234(SLC45A3),ENSOARG00000004578(PABPC1L),ENSOARG00000005959(TNFSF8),ENSOARG00000006370(ASF1B),ENSOARG00000007731(RSPO3),ENSOARG00000009120(CACNA2D2),ENSOARG00000009458(-),ENSOARG00000009528(AFF2),ENSOARG00000009800(FCER1G),ENSOARG00000010714(USH2A),ENSOARG00000010953(XDH),ENSOARG00000011464(SYT17),ENSOARG00000011856(ALOX5AP),ENSOARG00000014276(SLC24A2),ENSOARG00000015829(PTPN18),EN…
GO:0008150	Biological Process	GO:0098754	detoxification	1	0	ENSOARG00000005250(-)	--
GO:0008150	Biological Process	GO:0048518	positive regulation of biological process	18	18	ENSOARG00000000492(NLRP12),ENSOARG00000002241(CSRNP1),ENSOARG00000003104(AP1AR),ENSOARG00000005221(CSRNP3),ENSOARG00000006162(TLR9),ENSOARG00000007755(ACVR1C),ENSOARG00000007908(MMP9),ENSOARG00000011552(DRD1),ENSOARG00000013368(NR6A1),ENSOARG00000014648(RSAD2),ENSOARG00000014951(PLAG1),ENSOARG00000017161(BMPR1B),ENSOARG00000017214(NR4A1),ENSOARG00000018127(DNAJC27),ENSOARG00000019045(TRAT1),ENSOA…	ENSOARG00000004234(SLC45A3),ENSOARG00000004578(PABPC1L),ENSOARG00000005959(TNFSF8),ENSOARG00000007731(RSPO3),ENSOARG00000009120(CACNA2D2),ENSOARG00000009659(EPHX2),ENSOARG00000009800(FCER1G),ENSOARG00000010953(XDH),ENSOARG00000011464(SYT17),ENSOARG00000014276(SLC24A2),ENSOARG00000017441(NOD2),ENSOARG00000018781(-),ENSOARG00000018857(SLC1A2),ENSOARG00000020163(CASQ2),MSTRG.2283(Wfdc21),MSTRG.41(Hd…
GO:0008150	Biological Process	GO:0009987	cellular process	51	60	ENSOARG00000000492(NLRP12),ENSOARG00000001480(POLR2K),ENSOARG00000001811(-),ENSOARG00000002241(CSRNP1),ENSOARG00000002307(DLK1),ENSOARG00000003104(AP1AR),ENSOARG00000003140(USP43),ENSOARG00000003341(IFI6),ENSOARG00000004304(SYNJ2),ENSOARG00000005126(ADGRE3),ENSOARG00000005181(CATSPER4),ENSOARG00000005221(CSRNP3),ENSOARG00000005250(-),ENSOARG00000006162(TLR9),ENSOARG00000006702(-),ENSOARG000000068…	ENSOARG00000000763(ASPHD2),ENSOARG00000001633(-),ENSOARG00000002495(-),ENSOARG00000002587(CLEC4G),ENSOARG00000002821(ELMO3),ENSOARG00000003025(RHOU),ENSOARG00000003612(ABCC8),ENSOARG00000004127(-),ENSOARG00000004234(SLC45A3),ENSOARG00000004578(PABPC1L),ENSOARG00000004721(-),ENSOARG00000005125(-),ENSOARG00000005414(-),ENSOARG00000005587(EXTL1),ENSOARG00000005959(TNFSF8),ENSOARG00000006370(ASF1B),E…
GO:0008150	Biological Process	GO:0008152	metabolic process	46	34	ENSOARG00000000492(NLRP12),ENSOARG00000001480(POLR2K),ENSOARG00000002241(CSRNP1),ENSOARG00000003104(AP1AR),ENSOARG00000003140(USP43),ENSOARG00000003341(IFI6),ENSOARG00000004304(SYNJ2),ENSOARG00000004379(C1RL),ENSOARG00000004740(-),ENSOARG00000005221(CSRNP3),ENSOARG00000005250(-),ENSOARG00000006162(TLR9),ENSOARG00000006702(-),ENSOARG00000006821(-),ENSOARG00000007116(-),ENSOARG00000007367(STOX2),EN…	ENSOARG00000000763(ASPHD2),ENSOARG00000001633(-),ENSOARG00000002495(-),ENSOARG00000004234(SLC45A3),ENSOARG00000004578(PABPC1L),ENSOARG00000005414(-),ENSOARG00000005587(EXTL1),ENSOARG00000005959(TNFSF8),ENSOARG00000007575(CYP2S1),ENSOARG00000007693(NUDT7),ENSOARG00000008718(-),ENSOARG00000009528(AFF2),ENSOARG00000009659(EPHX2),ENSOARG00000009800(FCER1G),ENSOARG00000010833(-),ENSOARG00000010953(XDH…
GO:0008150	Biological Process	GO:0065007	biological regulation	38	42	ENSOARG00000000492(NLRP12),ENSOARG00000001811(-),ENSOARG00000002241(CSRNP1),ENSOARG00000002307(DLK1),ENSOARG00000003104(AP1AR),ENSOARG00000003341(IFI6),ENSOARG00000005126(ADGRE3),ENSOARG00000005221(CSRNP3),ENSOARG00000005250(-),ENSOARG00000006162(TLR9),ENSOARG00000006982(AQP4),ENSOARG00000007116(-),ENSOARG00000007367(STOX2),ENSOARG00000007561(SNAP91),ENSOARG00000007755(ACVR1C),ENSOARG00000007908(…	ENSOARG00000002587(CLEC4G),ENSOARG00000003025(RHOU),ENSOARG00000004234(SLC45A3),ENSOARG00000004578(PABPC1L),ENSOARG00000004721(-),ENSOARG00000005959(TNFSF8),ENSOARG00000007104(DLK2),ENSOARG00000007731(RSPO3),ENSOARG00000007889(CRHR2),ENSOARG00000008325(-),ENSOARG00000008798(HCN2),ENSOARG00000009120(CACNA2D2),ENSOARG00000009458(-),ENSOARG00000009528(AFF2),ENSOARG00000009659(EPHX2),ENSOARG000000098…
GO:0008150	Biological Process	GO:0050789	regulation of biological process	36	39	ENSOARG00000000492(NLRP12),ENSOARG00000001811(-),ENSOARG00000002241(CSRNP1),ENSOARG00000002307(DLK1),ENSOARG00000003104(AP1AR),ENSOARG00000003341(IFI6),ENSOARG00000005126(ADGRE3),ENSOARG00000005221(CSRNP3),ENSOARG00000006162(TLR9),ENSOARG00000007116(-),ENSOARG00000007367(STOX2),ENSOARG00000007561(SNAP91),ENSOARG00000007755(ACVR1C),ENSOARG00000007908(MMP9),ENSOARG00000009729(-),ENSOARG00000011552(…	ENSOARG00000002587(CLEC4G),ENSOARG00000003025(RHOU),ENSOARG00000004234(SLC45A3),ENSOARG00000004578(PABPC1L),ENSOARG00000004721(-),ENSOARG00000005959(TNFSF8),ENSOARG00000007104(DLK2),ENSOARG00000007731(RSPO3),ENSOARG00000007889(CRHR2),ENSOARG00000008325(-),ENSOARG00000008798(HCN2),ENSOARG00000009120(CACNA2D2),ENSOARG00000009528(AFF2),ENSOARG00000009659(EPHX2),ENSOARG00000009800(FCER1G),ENSOARG0000…
GO:0008150	Biological Process	GO:0040007	growth	2	3	ENSOARG00000014951(PLAG1),ENSOARG00000017161(BMPR1B)	ENSOARG00000009120(CACNA2D2),ENSOARG00000011464(SYT17),ENSOARG00000018857(SLC1A2)
GO:0008150	Biological Process	GO:0007610	behavior	0	3	--	ENSOARG00000009528(AFF2),ENSOARG00000014276(SLC24A2),ENSOARG00000018857(SLC1A2)
GO:0008150	Biological Process	GO:0048511	rhythmic process	1	0	ENSOARG00000017161(BMPR1B)	--
GO:0008150	Biological Process	GO:0008283	cell proliferation	6	3	ENSOARG00000007755(ACVR1C),ENSOARG00000007908(MMP9),ENSOARG00000014951(PLAG1),ENSOARG00000015735(-),ENSOARG00000017161(BMPR1B),ENSOARG00000020307(TFRC)	ENSOARG00000002587(CLEC4G),ENSOARG00000010953(XDH),MSTRG.41(Hdac4)
GO:0008150	Biological Process	GO:0071840	cellular component organization or biogenesis	9	17	ENSOARG00000003104(AP1AR),ENSOARG00000003341(IFI6),ENSOARG00000007561(SNAP91),ENSOARG00000007755(ACVR1C),ENSOARG00000007908(MMP9),ENSOARG00000009729(-),ENSOARG00000017161(BMPR1B),ENSOARG00000019637(-),MSTRG.1523(--)	ENSOARG00000003025(RHOU),ENSOARG00000004578(PABPC1L),ENSOARG00000005125(-),ENSOARG00000006370(ASF1B),ENSOARG00000009120(CACNA2D2),ENSOARG00000009528(AFF2),ENSOARG00000009800(FCER1G),ENSOARG00000011464(SYT17),ENSOARG00000017114(ABCA4),ENSOARG00000018424(CCNF),ENSOARG00000018781(-),ENSOARG00000018857(SLC1A2),ENSOARG00000019993(ACTC1),ENSOARG00000020163(CASQ2),MSTRG.41(Hdac4),MSTRG.4575(SULF2),MSTRG…
GO:0003674	Molecular Function	GO:0038024	cargo receptor activity	1	3	ENSOARG00000020307(TFRC)	ENSOARG00000004127(-),ENSOARG00000007979(-),ENSOARG00000015654(ACKR4)
GO:0003674	Molecular Function	GO:0003824	catalytic activity	32	29	ENSOARG00000001480(POLR2K),ENSOARG00000002620(CES2),ENSOARG00000002946(HDHD3),ENSOARG00000003140(USP43),ENSOARG00000004304(SYNJ2),ENSOARG00000004379(C1RL),ENSOARG00000004740(-),ENSOARG00000005250(-),ENSOARG00000006444(-),ENSOARG00000006702(-),ENSOARG00000007755(ACVR1C),ENSOARG00000007908(MMP9),ENSOARG00000009097(-),ENSOARG00000011769(PYROXD2),ENSOARG00000011858(METTL11B),ENSOARG00000013090(-),ENS…	ENSOARG00000000763(ASPHD2),ENSOARG00000001633(-),ENSOARG00000002495(-),ENSOARG00000003025(RHOU),ENSOARG00000003612(ABCC8),ENSOARG00000005414(-),ENSOARG00000005587(EXTL1),ENSOARG00000007575(CYP2S1),ENSOARG00000007693(NUDT7),ENSOARG00000008718(-),ENSOARG00000009659(EPHX2),ENSOARG00000010833(-),ENSOARG00000010953(XDH),ENSOARG00000011237(-),ENSOARG00000011808(PTRH1),ENSOARG00000012206(CA5A),ENSOARG00…
GO:0003674	Molecular Function	GO:0060089	molecular transducer activity	11	9	ENSOARG00000005126(ADGRE3),ENSOARG00000006162(TLR9),ENSOARG00000007116(-),ENSOARG00000007755(ACVR1C),ENSOARG00000011552(DRD1),ENSOARG00000013368(NR6A1),ENSOARG00000017161(BMPR1B),ENSOARG00000017214(NR4A1),ENSOARG00000017220(IL13RA2),ENSOARG00000019073(PRKG2),MSTRG.16411(--)	ENSOARG00000003612(ABCC8),ENSOARG00000007889(CRHR2),ENSOARG00000008325(-),ENSOARG00000009800(FCER1G),ENSOARG00000010363(VIPR2),ENSOARG00000010833(-),ENSOARG00000015654(ACKR4),ENSOARG00000016129(NTSR2),MSTRG.3771(--)
GO:0003674	Molecular Function	GO:0005215	transporter activity	4	11	ENSOARG00000005181(CATSPER4),ENSOARG00000006982(AQP4),ENSOARG00000015299(-),ENSOARG00000020307(TFRC)	ENSOARG00000003612(ABCC8),ENSOARG00000004234(SLC45A3),ENSOARG00000004669(SLC22A1),ENSOARG00000008798(HCN2),ENSOARG00000009120(CACNA2D2),ENSOARG00000009458(-),ENSOARG00000014276(SLC24A2),ENSOARG00000017114(ABCA4),ENSOARG00000018857(SLC1A2),ENSOARG00000018988(KCNK3),ENSOARG00000019354(SLC7A8)
GO:0003674	Molecular Function	GO:0016209	antioxidant activity	1	0	ENSOARG00000005250(-)	--
GO:0003674	Molecular Function	GO:0005488	binding	55	51	ENSOARG00000000492(NLRP12),ENSOARG00000001356(-),ENSOARG00000001480(POLR2K),ENSOARG00000001760(ANKRD61),ENSOARG00000001811(-),ENSOARG00000002241(CSRNP1),ENSOARG00000002307(DLK1),ENSOARG00000003104(AP1AR),ENSOARG00000004304(SYNJ2),ENSOARG00000005126(ADGRE3),ENSOARG00000005221(CSRNP3),ENSOARG00000005250(-),ENSOARG00000005930(FIGN),ENSOARG00000006162(TLR9),ENSOARG00000006444(-),ENSOARG00000006911(-)…	ENSOARG00000001314(-),ENSOARG00000001633(-),ENSOARG00000002495(-),ENSOARG00000002587(CLEC4G),ENSOARG00000002637(-),ENSOARG00000003025(RHOU),ENSOARG00000003612(ABCC8),ENSOARG00000004127(-),ENSOARG00000004578(PABPC1L),ENSOARG00000004721(-),ENSOARG00000005125(-),ENSOARG00000005414(-),ENSOARG00000005959(TNFSF8),ENSOARG00000006370(ASF1B),ENSOARG00000007104(DLK2),ENSOARG00000007575(CYP2S1),ENSOARG00000…
GO:0003674	Molecular Function	GO:0140110	transcription regulator activity	6	2	ENSOARG00000002241(CSRNP1),ENSOARG00000005221(CSRNP3),ENSOARG00000013368(NR6A1),ENSOARG00000014951(PLAG1),ENSOARG00000017214(NR4A1),ENSOARG00000019637(-)	ENSOARG00000011783(-),MSTRG.41(Hdac4)
GO:0003674	Molecular Function	GO:0098772	molecular function regulator	1	4	ENSOARG00000001811(-)	ENSOARG00000004721(-),ENSOARG00000009179(-),ENSOARG00000011856(ALOX5AP),MSTRG.2283(Wfdc21)
GO:0003674	Molecular Function	GO:0005198	structural molecule activity	1	1	ENSOARG00000006821(-)	ENSOARG00000001672(-)
GO:0005575	Cellular Component	GO:0044421	extracellular region part	6	7	ENSOARG00000002307(DLK1),ENSOARG00000004379(C1RL),ENSOARG00000007908(MMP9),ENSOARG00000020307(TFRC),MSTRG.12416(--),MSTRG.16411(--)	ENSOARG00000004721(-),ENSOARG00000009963(-),ENSOARG00000010714(USH2A),ENSOARG00000015335(CBLN4),ENSOARG00000018868(-),MSTRG.3771(--),MSTRG.4575(SULF2)
GO:0005575	Cellular Component	GO:0005576	extracellular region	6	10	ENSOARG00000002307(DLK1),ENSOARG00000004379(C1RL),ENSOARG00000007908(MMP9),ENSOARG00000020307(TFRC),MSTRG.12416(--),MSTRG.16411(--)	ENSOARG00000004721(-),ENSOARG00000007731(RSPO3),ENSOARG00000007979(-),ENSOARG00000009179(-),ENSOARG00000009963(-),ENSOARG00000010714(USH2A),ENSOARG00000015335(CBLN4),ENSOARG00000018868(-),MSTRG.3771(--),MSTRG.4575(SULF2)
GO:0005575	Cellular Component	GO:0044425	membrane part	22	37	ENSOARG00000002307(DLK1),ENSOARG00000003341(IFI6),ENSOARG00000004740(-),ENSOARG00000005126(ADGRE3),ENSOARG00000005181(CATSPER4),ENSOARG00000005250(-),ENSOARG00000006162(TLR9),ENSOARG00000006982(AQP4),ENSOARG00000007755(ACVR1C),ENSOARG00000008353(SMIM30),ENSOARG00000011552(DRD1),ENSOARG00000013090(-),ENSOARG00000014648(RSAD2),ENSOARG00000015299(-),ENSOARG00000015577(TMEM167A),ENSOARG00000017161(BM…	ENSOARG00000001672(-),ENSOARG00000002587(CLEC4G),ENSOARG00000002637(-),ENSOARG00000003612(ABCC8),ENSOARG00000004234(SLC45A3),ENSOARG00000004669(SLC22A1),ENSOARG00000004989(IFITM10),ENSOARG00000005587(EXTL1),ENSOARG00000005959(TNFSF8),ENSOARG00000007575(CYP2S1),ENSOARG00000007889(CRHR2),ENSOARG00000007979(-),ENSOARG00000008325(-),ENSOARG00000008798(HCN2),ENSOARG00000009120(CACNA2D2),ENSOARG0000000…
GO:0005575	Cellular Component	GO:0016020	membrane	26	41	ENSOARG00000002307(DLK1),ENSOARG00000003341(IFI6),ENSOARG00000004740(-),ENSOARG00000005126(ADGRE3),ENSOARG00000005181(CATSPER4),ENSOARG00000005250(-),ENSOARG00000006162(TLR9),ENSOARG00000006982(AQP4),ENSOARG00000007755(ACVR1C),ENSOARG00000008353(SMIM30),ENSOARG00000011552(DRD1),ENSOARG00000013090(-),ENSOARG00000014648(RSAD2),ENSOARG00000015299(-),ENSOARG00000015577(TMEM167A),ENSOARG00000016184(SA…	ENSOARG00000001672(-),ENSOARG00000002587(CLEC4G),ENSOARG00000002637(-),ENSOARG00000003612(ABCC8),ENSOARG00000004234(SLC45A3),ENSOARG00000004669(SLC22A1),ENSOARG00000004989(IFITM10),ENSOARG00000005587(EXTL1),ENSOARG00000005959(TNFSF8),ENSOARG00000007575(CYP2S1),ENSOARG00000007889(CRHR2),ENSOARG00000007979(-),ENSOARG00000008325(-),ENSOARG00000008798(HCN2),ENSOARG00000009120(CACNA2D2),ENSOARG0000000…
GO:0005575	Cellular Component	GO:0099080	supramolecular complex	1	4	ENSOARG00000001811(-)	ENSOARG00000003118(ENKD1),ENSOARG00000019993(ACTC1),ENSOARG00000020163(CASQ2),MSTRG.41(Hdac4)
GO:0005575	Cellular Component	GO:0030054	cell junction	2	2	MSTRG.1523(--),MSTRG.16219(--)	ENSOARG00000018424(CCNF),MSTRG.8915(--)
GO:0005575	Cellular Component	GO:0045202	synapse	0	3	--	ENSOARG00000018857(SLC1A2),ENSOARG00000019993(ACTC1),MSTRG.41(Hdac4)
GO:0005575	Cellular Component	GO:0032991	protein-containing complex	12	12	ENSOARG00000001480(POLR2K),ENSOARG00000001811(-),ENSOARG00000005181(CATSPER4),ENSOARG00000006444(-),ENSOARG00000006821(-),ENSOARG00000007755(ACVR1C),ENSOARG00000013368(NR6A1),ENSOARG00000015649(ORC6),ENSOARG00000017214(NR4A1),ENSOARG00000019045(TRAT1),ENSOARG00000020307(TFRC),MSTRG.1523(--)	ENSOARG00000005125(-),ENSOARG00000006370(ASF1B),ENSOARG00000008798(HCN2),ENSOARG00000009120(CACNA2D2),ENSOARG00000009800(FCER1G),ENSOARG00000009963(-),ENSOARG00000010714(USH2A),ENSOARG00000017441(NOD2),ENSOARG00000018424(CCNF),ENSOARG00000018781(-),ENSOARG00000020076(-),ENSOARG00000020163(CASQ2)
GO:0005575	Cellular Component	GO:0044456	synapse part	0	1	--	ENSOARG00000018857(SLC1A2)
GO:0005575	Cellular Component	GO:0043226	organelle	30	29	ENSOARG00000001480(POLR2K),ENSOARG00000001811(-),ENSOARG00000002241(CSRNP1),ENSOARG00000003104(AP1AR),ENSOARG00000003341(IFI6),ENSOARG00000005181(CATSPER4),ENSOARG00000005221(CSRNP3),ENSOARG00000005930(FIGN),ENSOARG00000006162(TLR9),ENSOARG00000006444(-),ENSOARG00000006821(-),ENSOARG00000007116(-),ENSOARG00000007561(SNAP91),ENSOARG00000011552(DRD1),ENSOARG00000013090(-),ENSOARG00000013368(NR6A1),…	ENSOARG00000003118(ENKD1),ENSOARG00000005125(-),ENSOARG00000006370(ASF1B),ENSOARG00000007575(CYP2S1),ENSOARG00000007693(NUDT7),ENSOARG00000009528(AFF2),ENSOARG00000009659(EPHX2),ENSOARG00000010714(USH2A),ENSOARG00000011464(SYT17),ENSOARG00000011856(ALOX5AP),ENSOARG00000012206(CA5A),ENSOARG00000014885(ANGPTL6),ENSOARG00000015329(GALNT15),ENSOARG00000015829(PTPN18),ENSOARG00000016327(RAB40B),ENSOAR…
GO:0005575	Cellular Component	GO:0044422	organelle part	17	16	ENSOARG00000001480(POLR2K),ENSOARG00000001811(-),ENSOARG00000003341(IFI6),ENSOARG00000005181(CATSPER4),ENSOARG00000005930(FIGN),ENSOARG00000006444(-),ENSOARG00000006821(-),ENSOARG00000011552(DRD1),ENSOARG00000014648(RSAD2),ENSOARG00000014951(PLAG1),ENSOARG00000015456(POLN),ENSOARG00000015649(ORC6),ENSOARG00000017214(NR4A1),ENSOARG00000020307(TFRC),ENSOARG00000020312(CHAC1),MSTRG.1523(--),MSTRG.68…	ENSOARG00000003118(ENKD1),ENSOARG00000005125(-),ENSOARG00000006370(ASF1B),ENSOARG00000009528(AFF2),ENSOARG00000010714(USH2A),ENSOARG00000011464(SYT17),ENSOARG00000015329(GALNT15),ENSOARG00000016327(RAB40B),ENSOARG00000017114(ABCA4),ENSOARG00000018424(CCNF),ENSOARG00000018781(-),ENSOARG00000019993(ACTC1),ENSOARG00000020076(-),ENSOARG00000020163(CASQ2),ENSOARG00000020383(BDH1),MSTRG.41(Hdac4)
GO:0005575	Cellular Component	GO:0044464	cell part	41	43	ENSOARG00000000492(NLRP12),ENSOARG00000001480(POLR2K),ENSOARG00000001811(-),ENSOARG00000002241(CSRNP1),ENSOARG00000003104(AP1AR),ENSOARG00000003341(IFI6),ENSOARG00000005181(CATSPER4),ENSOARG00000005221(CSRNP3),ENSOARG00000005930(FIGN),ENSOARG00000006162(TLR9),ENSOARG00000006444(-),ENSOARG00000006821(-),ENSOARG00000006982(AQP4),ENSOARG00000007116(-),ENSOARG00000007561(SNAP91),ENSOARG00000007755(AC…	ENSOARG00000002587(CLEC4G),ENSOARG00000003025(RHOU),ENSOARG00000003118(ENKD1),ENSOARG00000003612(ABCC8),ENSOARG00000004578(PABPC1L),ENSOARG00000005125(-),ENSOARG00000006370(ASF1B),ENSOARG00000007575(CYP2S1),ENSOARG00000007693(NUDT7),ENSOARG00000008798(HCN2),ENSOARG00000009120(CACNA2D2),ENSOARG00000009528(AFF2),ENSOARG00000009659(EPHX2),ENSOARG00000009800(FCER1G),ENSOARG00000010714(USH2A),ENSOARG0…
GO:0005575	Cellular Component	GO:0031974	membrane-enclosed lumen	7	5	ENSOARG00000001480(POLR2K),ENSOARG00000005930(FIGN),ENSOARG00000014648(RSAD2),ENSOARG00000014951(PLAG1),ENSOARG00000015456(POLN),ENSOARG00000015649(ORC6),MSTRG.1523(--)	ENSOARG00000006370(ASF1B),ENSOARG00000009528(AFF2),ENSOARG00000020163(CASQ2),ENSOARG00000020383(BDH1),MSTRG.41(Hdac4)
GO:0005575	Cellular Component	GO:0005623	cell	41	44	ENSOARG00000000492(NLRP12),ENSOARG00000001480(POLR2K),ENSOARG00000001811(-),ENSOARG00000002241(CSRNP1),ENSOARG00000003104(AP1AR),ENSOARG00000003341(IFI6),ENSOARG00000005181(CATSPER4),ENSOARG00000005221(CSRNP3),ENSOARG00000005930(FIGN),ENSOARG00000006162(TLR9),ENSOARG00000006444(-),ENSOARG00000006821(-),ENSOARG00000006982(AQP4),ENSOARG00000007116(-),ENSOARG00000007561(SNAP91),ENSOARG00000007755(AC…	ENSOARG00000002587(CLEC4G),ENSOARG00000003025(RHOU),ENSOARG00000003118(ENKD1),ENSOARG00000003612(ABCC8),ENSOARG00000004578(PABPC1L),ENSOARG00000005125(-),ENSOARG00000006370(ASF1B),ENSOARG00000007575(CYP2S1),ENSOARG00000007693(NUDT7),ENSOARG00000008798(HCN2),ENSOARG00000009120(CACNA2D2),ENSOARG00000009528(AFF2),ENSOARG00000009659(EPHX2),ENSOARG00000009800(FCER1G),ENSOARG00000010714(USH2A),ENSOARG0…
