# Supplementary material for: Transcriptome-metabolome analysis reveals how sires affect meat quality in hybrid sheep populations
Source: Front Nutr. 2022 Aug 11;9:967985. doi: 10.3389/fnut.2022.967985 (PMC9403842; doi:10.3389/fnut.2022.967985)
Supplement: Supplementary Table 5 — Differential metabolites of HH-SH, HH-NH and SH-NH comparisons based on LC-MS/MS. [file Table_5.XLSX]

## Sheet: POS HH vs NH
index	HH1	HH2	HH3	HH4	HH5	HH6	NH1	NH2	NH3	NH4	NH5	NH6	control_mean	case_mean	log2_FC(case_mean/control_mean)	Pvalue	fdr	vip	MS2_name	MS1_name	formula	rtmin	mz	Class	CAS	HMDB	C_ID	Pathway	KEGG_B_class	KEGG_A_class
POS_M132T96_2	2.94428e+11	2.74843e+11	3.18145e+11	3.4015e+11	3.50084e+11	3.63696e+11	2.6581e+11	2.85105e+11	2.66144e+11	2.92804e+11	2.63339e+11	2.5951e+11	3.23557e+11	2.72118e+11	-0.249787	0.00644405	0.0300966	13.1616	--	Glycyl-glycine	C4H8N2O3	1.61	132.075	Carboxylic acids and derivatives	556-50-3	HMDB0011733	-	-	-	-
POS_M114T103	1.55952e+10	1.01418e+10	7.6293e+09	7.64022e+09	7.16019e+09	8.69936e+09	4.76705e+10	3.12443e+10	2.97659e+10	1.09923e+11	4.84535e+10	5.42384e+10	9.47767e+09	5.35492e+10	2.49826	0.00439792	0.023941	11.187	Creatinine	--	C4H7N3O	1.72	114.065	Carboxylic acids and derivatives	60-27-5	HMDB0000562	C00791	ko01100//Metabolic pathways;ko00330//Arginine and proline metabolism	Amino acid metabolism;Global and overview maps	Metabolism
POS_M232T382_1	2.69337e+10	1.9794e+10	2.16438e+10	2.39318e+10	4.26843e+10	7.56149e+10	1.50631e+10	8.11722e+09	1.0447e+10	7.68474e+09	8.13747e+09	5.18374e+09	3.51004e+10	9.10554e+09	-1.94667	0.0150565	0.051227	8.81426	--	Butyrylcarnitine	C11H21NO4	6.37	232.152	Fatty Acyls	25576-40-3	HMDB0002013	-	-	-	-
POS_M114T184	2614.33	2614.33	2614.33	2614.33	2614.33	2614.33	2.32675e+10	8.91888e+09	2614.33	2.88999e+09	1.08319e+10	2.2446e+10	2614.33	1.13924e+10	22.0551	0.0165829	0.0545246	5.57888	1-Pyrroline-2-carboxylic acid	--	C5H7NO2	3.06	114.065	Pyrrolines	2139-03-09	HMDB0006875	C03564	ko00330//Arginine and proline metabolism;ko00472//D-Arginine and D-ornithine metabolism	Amino acid metabolism;Metabolism of other amino acids	Metabolism
POS_M147T88	8.27387e+09	7.73191e+09	6.22936e+09	2.63276e+09	6.93414e+09	4.83715e+09	1.55628e+10	1.44821e+10	2.61352e+10	9.89914e+09	1.53803e+10	1.25055e+10	6.10653e+09	1.56608e+10	1.35874	0.00275732	0.0185476	5.54163	L-Glutamine	--	C5H10N2O3	1.47	147.076	Carboxylic acids and derivatives	5959-95-5	HMDB0003423	C00064	ko01100//Metabolic pathways;ko01120//Microbial metabolism in diverse environments;ko01230//Biosynthesis of amino acids;ko02010//ABC transporters;ko00230//Purine metabolism;ko00240//Pyrimidine metabolism;ko04974//Protein digestion and absorption;ko05230//Central carbon metabolism in cancer;ko00250//Alanine, aspartate and glutamate metabolism;ko00970//Aminoacyl-tRNA biosynthesis;ko04978//Mineral ab…	Amino acid metabolism;Cancers;Carbohydrate metabolism;Digestive system;Energy metabolism;Excretory system;Global and overview maps;Membrane transport;Metabolism of other amino acids;Nervous system;Nucleotide metabolism;Translation	Environmental Information Processing;Genetic Information Processing;Human Diseases;Metabolism;Organismal Systems
POS_M241T87	2.67883e+10	2.18261e+10	2.38956e+10	2.32378e+10	2.09824e+10	1.95598e+10	2.13237e+10	4.08785e+10	4.90668e+10	3.71246e+10	2.87019e+10	3.16252e+10	2.2715e+10	3.47868e+10	0.614895	0.0148582	0.0508601	5.49925	--	L-Cystine	C6H12N2O4S2	1.45	241.128	Carboxylic acids and derivatives	56-89-3	HMDB0000192	C00491	ko01100//Metabolic pathways;ko02010//ABC transporters;ko04974//Protein digestion and absorption;ko00270//Cysteine and methionine metabolism	Amino acid metabolism;Digestive system;Global and overview maps;Membrane transport	Environmental Information Processing;Metabolism;Organismal Systems
POS_M288T766	4.73531e+09	8.6909e+09	5.44775e+09	3.52676e+09	4.1458e+09	1.27895e+10	3.35249e+09	1.25593e+09	2614.33	2.64138e+09	4.50818e+09	2.1302e+09	6.55599e+09	2.3147e+09	-1.50199	0.0233151	0.067913	3.21289	Dehydroepiandrosterone	--	C19H28O2	12.76	288.287	Steroids and steroid derivatives	2283-82-1	HMDB0005962	C01227	ko01100//Metabolic pathways;ko01120//Microbial metabolism in diverse environments;ko00140//Steroid hormone biosynthesis;ko05200//Pathways in cancer;ko04913//Ovarian Steroidogenesis;ko05215//Prostate cancer	Cancers;Endocrine system;Global and overview maps;Lipid metabolism	Human Diseases;Metabolism;Organismal Systems
POS_M307T219	2.78071e+09	2.43579e+09	2.24854e+09	2.3615e+09	1.82018e+09	1.74943e+09	5.46279e+09	5.27744e+09	8.86305e+09	5.11796e+09	3.31212e+09	2.06347e+09	2.23269e+09	5.01614e+09	1.16779	0.0155839	0.0521647	3.04475	Glutathione	--	C10H17N3O6S	3.65	307.081	Carboxylic acids and derivatives	-	HMDB0062697	C00051	ko01100//Metabolic pathways;ko02010//ABC transporters;ko04976//Bile secretion;ko00270//Cysteine and methionine metabolism;ko00480//Glutathione metabolism;ko04918//Thyroid hormone synthesis	Amino acid metabolism;Digestive system;Endocrine system;Global and overview maps;Membrane transport;Metabolism of other amino acids	Environmental Information Processing;Metabolism;Organismal Systems
POS_M90T89	4.03106e+09	4.6478e+09	3.57383e+09	3.30493e+09	3.01656e+09	2.28248e+09	7.49936e+09	1.0418e+10	2614.33	7.57211e+09	9.37029e+09	8.35785e+09	3.47611e+09	7.20293e+09	1.05111	0.0367775	0.0911124	2.8616	Sarcosine	--	C3H7NO2	1.48	90.0545	Carboxylic acids and derivatives	107-97-1	HMDB0000271	C00213	ko01100//Metabolic pathways;ko00330//Arginine and proline metabolism;ko00260//Glycine, serine and threonine metabolism	Amino acid metabolism;Global and overview maps	Metabolism
POS_M258T89	2.73533e+09	4.2623e+09	2.01687e+09	4.12894e+09	4.8057e+09	7.37853e+08	6.63056e+09	2.38393e+09	9.08542e+09	7.90275e+09	4.70359e+09	4.9006e+09	3.1145e+09	5.93448e+09	0.930121	0.0378023	0.0927567	2.7059	Glycerophosphocholine	--	C8H21NO6P	1.48	258.108	Glycerophospholipids	-	HMDB0011290	C00670	ko00564//Glycerophospholipid metabolism;ko05231//Choline metabolism in cancer;ko00565//Ether lipid metabolism	Cancers;Lipid metabolism	Human Diseases;Metabolism
POS_M166T345_2	1.09244e+10	1.25654e+10	1.1377e+10	1.56311e+10	1.12606e+10	1.14306e+10	9.69746e+09	1.20392e+10	8.89351e+09	1.04975e+10	7.34638e+09	7.75094e+09	1.21982e+10	9.37083e+09	-0.380418	0.0196013	0.0610313	2.39616	L-Phenylalanine	--	C9H11NO2	5.76	166.085	Carboxylic acids and derivatives	63-91-2	HMDB0000159	C00079	ko01100//Metabolic pathways;ko01110//Biosynthesis of secondary metabolites;ko01130//Biosynthesis of antibiotics;ko01230//Biosynthesis of amino acids;ko02010//ABC transporters;ko01210//2-Oxocarboxylic acid metabolism;ko04974//Protein digestion and absorption;ko00360//Phenylalanine metabolism;ko05230//Central carbon metabolism in cancer;ko00400//Phenylalanine, tyrosine and tryptophan biosynthesis;k…	Amino acid metabolism;Cancers;Digestive system;Global and overview maps;Membrane transport;Metabolism of other amino acids;Translation	Environmental Information Processing;Genetic Information Processing;Human Diseases;Metabolism;Organismal Systems
POS_M116T99	5.95904e+09	6.12354e+09	6.04249e+09	6.47999e+09	5.49988e+09	8.07658e+09	5.91665e+09	4.85973e+09	3.11132e+09	4.0615e+09	4.06557e+09	4.04664e+09	6.36359e+09	4.34357e+09	-0.550959	0.00354402	0.0213163	2.26688	L-Proline	--	C5H9NO2	1.65	116.07	Carboxylic acids and derivatives	147-85-3	HMDB0000162	C00148	ko01100//Metabolic pathways;ko01110//Biosynthesis of secondary metabolites;ko01130//Biosynthesis of antibiotics;ko01230//Biosynthesis of amino acids;ko02010//ABC transporters;ko00330//Arginine and proline metabolism;ko04974//Protein digestion and absorption;ko05230//Central carbon metabolism in cancer;ko00970//Aminoacyl-tRNA biosynthesis;ko04978//Mineral absorption	Amino acid metabolism;Cancers;Digestive system;Global and overview maps;Membrane transport;Translation	Environmental Information Processing;Genetic Information Processing;Human Diseases;Metabolism;Organismal Systems
POS_M150T131	3.50831e+09	2.98659e+09	4.0056e+09	6.55128e+09	2.96621e+09	3.61623e+09	2.98099e+09	9.72302e+06	7.3805e+08	2.39474e+09	2.57693e+09	3.01366e+09	3.93904e+09	1.95235e+09	-1.01263	0.0247371	0.0703635	2.19815	L-Methionine	--	C5H11NO2S	2.18	150.058	Carboxylic acids and derivatives	59-51-8	HMDB0033951	C00073	ko01100//Metabolic pathways;ko01110//Biosynthesis of secondary metabolites;ko01230//Biosynthesis of amino acids;ko01210//2-Oxocarboxylic acid metabolism;ko04974//Protein digestion and absorption;ko00270//Cysteine and methionine metabolism;ko05230//Central carbon metabolism in cancer;ko00970//Aminoacyl-tRNA biosynthesis;ko04978//Mineral absorption	Amino acid metabolism;Cancers;Digestive system;Global and overview maps;Translation	Genetic Information Processing;Human Diseases;Metabolism;Organismal Systems
POS_M130T89	3.33121e+09	3.06749e+09	2.58184e+09	1.27329e+09	3.00746e+09	2.26525e+09	5.51298e+09	3.87566e+09	3.32715e+09	2.95189e+09	4.73039e+09	3.62425e+09	2.58776e+09	4.00372e+09	0.62964	0.0167753	0.0549507	2.04013	Pipecolic acid	--	C6H11NO2	1.48	130.049	Carboxylic acids and derivatives	3105-95-1	HMDB0000716	C00408	ko01100//Metabolic pathways;ko01110//Biosynthesis of secondary metabolites;ko00310//Lysine degradation	Amino acid metabolism;Global and overview maps	Metabolism
POS_M120T345	2.61882e+09	3.12981e+09	2.84737e+09	4.03317e+09	3.07577e+09	3.2771e+09	1.99007e+09	2.38324e+09	1.63713e+09	2.16411e+09	1.48518e+09	1.55829e+09	3.16367e+09	1.86967e+09	-0.758818	0.000385882	0.00663963	2.00104	2-Hydroxyphenethylamine	--	C8H11NO	5.76	120.08	Organonitrogen compounds	7568-93-6	HMDB0001065	-	-	-	-
POS_M309T130	6.10954e+08	6.38822e+08	9.02321e+08	8.75776e+08	1.29884e+09	3.37358e+09	1.32213e+08	2.47138e+08	1.72321e+08	2.98793e+08	2.26431e+08	4.71631e+08	1.28338e+09	2.58088e+08	-2.31402	0.039349	0.0955254	1.70293	--	trans-beta-D-Glucosyl-2-hydroxycinnamate	C15H18O8	2.16	309.093	--	--	--	C05158	ko01110//Biosynthesis of secondary metabolites	Global and overview maps	Metabolism
POS_M120T89	9.84626e+08	1.0035e+09	8.52381e+08	7.414e+08	5.75104e+08	5.47123e+08	2.09383e+09	1.34851e+09	2.01657e+09	1.09416e+09	1.28344e+09	1.23445e+09	7.84022e+08	1.51183e+09	0.947325	0.00366462	0.0216036	1.68698	L-Threonine	--	C4H9NO3	1.49	120.065	Carboxylic acids and derivatives	72-19-5	HMDB0000167	C00188	ko01100//Metabolic pathways;ko01110//Biosynthesis of secondary metabolites;ko01120//Microbial metabolism in diverse environments;ko01130//Biosynthesis of antibiotics;ko01230//Biosynthesis of amino acids;ko02010//ABC transporters;ko04974//Protein digestion and absorption;ko00260//Glycine, serine and threonine metabolism;ko00970//Aminoacyl-tRNA biosynthesis;ko04978//Mineral absorption;ko00290//Vali…	Amino acid metabolism;Biosynthesis of other secondary metabolites;Digestive system;Global and overview maps;Membrane transport;Metabolism of cofactors and vitamins;Translation	Environmental Information Processing;Genetic Information Processing;Metabolism;Organismal Systems
POS_M188T401	7.23717e+08	8.57245e+08	9.79694e+08	1.67715e+09	1.18566e+09	1.75498e+09	4.62077e+08	4.81383e+08	2.84639e+08	5.28656e+08	3.36288e+08	4.3206e+08	1.19641e+09	4.2085e+08	-1.50733	0.00153757	0.0136528	1.60534	N-Alpha-acetyllysine	--	C8H16N2O3	6.68	188.069	Carboxylic acids and derivatives	1946-82-3	HMDB0000446	-	-	-	-
POS_M164T91	7.63321e+08	6.46453e+08	8.00242e+08	1.24413e+09	1.19159e+09	1.70329e+09	4.8959e+07	4.47398e+08	3.29985e+08	5.97247e+08	3.17939e+08	5.27333e+08	1.05817e+09	3.78144e+08	-1.48457	0.00371764	0.0216605	1.58423	--	Jasmone	C11H16O	1.52	164.116	Organooxygen compounds	488-10-8	HMDB0035601	-	-	-	-
POS_M130T441	2614.33	2614.33	2614.33	2614.33	2614.33	2614.33	5.29316e+08	1.78854e+09	3.57964e+08	6.04462e+08	4.04369e+08	3.44083e+08	2614.33	6.71455e+08	17.9705	0.0144202	0.0497626	1.36235	Pyrrolidonecarboxylic acid	--	C5H7NO3	7.35	130.049	Carboxylic acids and derivatives	4042-36-8	HMDB0000805	C02237	ko00471//D-Glutamine and D-glutamate metabolism	Metabolism of other amino acids	Metabolism
POS_M147T99	5.39545e+08	6.68462e+08	9.76427e+08	5.67098e+08	1.05626e+09	1.8092e+09	3.07502e+08	4.88257e+08	2.97652e+08	3.27459e+08	3.14274e+08	3.20173e+08	9.36166e+08	3.42553e+08	-1.45044	0.0131937	0.0474005	1.34064	--	(3S)-3,6-Diaminohexanoate	C6H14N2O2	1.64	147.12	Carboxylic acids and derivatives	4299-56-3	HMDB0012114	C01142	ko00310//Lysine degradation	Amino acid metabolism	Metabolism
POS_M102T306	1.62635e+08	1.11618e+08	2.44415e+07	1.70424e+08	4.96112e+07	4.35307e+07	1.27236e+09	2614.33	2614.33	1.19037e+09	1.35848e+09	8.81877e+08	9.37101e+07	7.8385e+08	3.0643	0.0231822	0.0676697	1.30118	Cadaverine	--	C5H14N2	5.11	102.055	Organonitrogen compounds	462-94-2	HMDB0002322	C01672	ko01100//Metabolic pathways;ko01110//Biosynthesis of secondary metabolites;ko01120//Microbial metabolism in diverse environments;ko04974//Protein digestion and absorption;ko00310//Lysine degradation;ko00480//Glutathione metabolism	Amino acid metabolism;Digestive system;Global and overview maps;Metabolism of other amino acids	Metabolism;Organismal Systems
POS_M118T109	1.704e+09	9.3735e+08	8.24033e+08	6.25245e+08	7.6156e+08	1.28882e+09	1.33598e+09	2.1462e+09	2.14408e+09	1.15159e+09	1.47046e+09	2.2386e+09	1.0235e+09	1.74782e+09	0.772042	0.0178815	0.0575512	1.2979	5-Aminopentanoic acid	--	C5H11NO2	1.81	118.086	Carboxylic acids and derivatives	660-88-8	HMDB0003355	C00431	ko01120//Microbial metabolism in diverse environments;ko00330//Arginine and proline metabolism;ko00310//Lysine degradation	Amino acid metabolism;Global and overview maps	Metabolism
POS_M332T629	7.15133e+08	1.27596e+09	1.57414e+09	2.18935e+09	2614.33	2614.33	2.56397e+08	2.84637e+07	2.24455e+07	2.25294e+07	3.02608e+07	5.32334e+07	9.59099e+08	6.88883e+07	-3.79935	0.0337795	0.0856469	1.22339	--	5alpha-Dihydrodeoxycorticosterone	C21H32O3	10.48	332.24	Steroids and steroid derivatives	-	HMDB0060407	C18040	ko00140//Steroid hormone biosynthesis	Lipid metabolism	Metabolism
POS_M324T102	2.80285e+08	2.42045e+08	4.87737e+08	6.19671e+08	7.96304e+08	1.50698e+09	4.80034e+07	2.05899e+08	1.69934e+08	2.55535e+08	1.55498e+08	2.26293e+08	6.55504e+08	1.7686e+08	-1.88999	0.0322404	0.0833909	1.21197	CMP	--	C9H14N3O8P	1.7	324.056	Pyrimidine nucleotides	63-37-6	HMDB0000095	C00055	ko01100//Metabolic pathways;ko00240//Pyrimidine metabolism	Global and overview maps;Nucleotide metabolism	Metabolism
POS_M154T403	5.79758e+08	5.20255e+08	5.19431e+08	4.95027e+08	4.5946e+08	4.31615e+08	7.63855e+08	1.10974e+09	1.82423e+09	8.25873e+08	6.59362e+08	6.70231e+08	5.00924e+08	9.75548e+08	0.961621	0.0272307	0.0750624	1.14407	--	2-Pyrocatechuic acid	C7H6O4	6.72	154.041	Benzene and substituted derivatives	303-38-8	HMDB0000397	C00196	ko01110//Biosynthesis of secondary metabolites;ko01120//Microbial metabolism in diverse environments;ko01130//Biosynthesis of antibiotics	Global and overview maps	Metabolism
POS_M168T87	2.19989e+08	1.6846e+08	1.76954e+08	1.98327e+08	1.45171e+08	1.24064e+08	3.78702e+08	6.59957e+08	1.65042e+09	4.2298e+08	4.29753e+08	4.58395e+08	1.72161e+08	6.66701e+08	1.95328	0.0338669	0.0857629	1.11081	--	Geranic acid	C10H16O2	1.45	168.112	Prenol lipids	459-80-3	HMDB0036103	C16461	ko01130//Biosynthesis of antibiotics	Global and overview maps	Metabolism
POS_M114T424	1.82023e+08	1.71608e+08	1.70799e+08	1.51743e+08	1.25949e+08	1.16314e+08	4.07823e+08	7.09656e+08	1.15513e+09	3.67679e+08	3.07919e+08	3.07334e+08	1.53073e+08	5.4259e+08	1.82565	0.0176648	0.0569878	1.06364	Epsilon-caprolactam	--	C6H11NO	7.07	114.091	Lactams	105-60-2	HMDB0062769	C06593	ko01100//Metabolic pathways;ko01120//Microbial metabolism in diverse environments	Global and overview maps	Metabolism
POS_M88T446	7.14298e+07	6.82818e+07	6.81455e+07	6.26251e+07	7.48631e+07	3.76581e+07	4.50774e+08	4.23559e+08	2614.33	5.70035e+08	6.01331e+08	5.31048e+08	6.38339e+07	4.29458e+08	2.75012	0.00235295	0.017177	1.00159	Isobutyric acid	--	C4H8O2	7.43	88.0751	Carboxylic acids and derivatives	79-31-2	HMDB0001873	C02632	ko01120//Microbial metabolism in diverse environments;ko01220//Degradation of aromatic compounds;ko04974//Protein digestion and absorption	Digestive system;Global and overview maps	Metabolism;Organismal Systems

## Sheet: POS HH vs SH
index	HH1	HH2	HH3	HH4	HH5	HH6	SH1	SH2	SH3	SH4	SH5	SH6	control_mean	case_mean	log2_FC(case_mean/control_mean)	Pvalue	fdr	vip	MS2_name	MS1_name	formula	rtmin	mz	Class	CAS	HMDB	C_ID	Pathway	KEGG_B_class	KEGG_A_class
POS_M132T96_2	2.94428e+11	2.74843e+11	3.18145e+11	3.4015e+11	3.50084e+11	3.63696e+11	2.70013e+11	2.58794e+11	2.58945e+11	2.79468e+11	2.84469e+11	2.7298e+11	3.23557e+11	2.70778e+11	-0.256909	0.00472482	0.0882683	14.3192	--	Glycyl-glycine	C4H8N2O3	1.61	132.075	Carboxylic acids and derivatives	556-50-3	HMDB0011733	-	-	-	-
POS_M232T382_1	2.69337e+10	1.9794e+10	2.16438e+10	2.39318e+10	4.26843e+10	7.56149e+10	8.20301e+09	8.15026e+09	9.66955e+09	1.0568e+10	1.10538e+10	1.05089e+10	3.51004e+10	9.69226e+09	-1.85658	0.0160174	0.137557	9.56374	--	Butyrylcarnitine	C11H21NO4	6.37	232.152	Fatty Acyls	25576-40-3	HMDB0002013	-	-	-	-
POS_M114T103	1.55952e+10	1.01418e+10	7.6293e+09	7.64022e+09	7.16019e+09	8.69936e+09	3.1616e+10	2.7383e+10	2.88769e+10	3.9078e+10	4.65998e+10	1.4702e+10	9.47767e+09	3.13759e+10	1.72705	0.000799608	0.0492062	9.37829	Creatinine	--	C4H7N3O	1.72	114.065	Carboxylic acids and derivatives	60-27-5	HMDB0000562	C00791	ko01100//Metabolic pathways;ko00330//Arginine and proline metabolism	Amino acid metabolism;Global and overview maps	Metabolism
POS_M90T89	4.03106e+09	4.6478e+09	3.57383e+09	3.30493e+09	3.01656e+09	2.28248e+09	7.97023e+09	9.72703e+09	7.55918e+09	5.69725e+09	4.87013e+09	5.04283e+09	3.47611e+09	6.81111e+09	0.970415	0.00294351	0.0762947	3.39087	Sarcosine	--	C3H7NO2	1.48	90.0545	Carboxylic acids and derivatives	107-97-1	HMDB0000271	C00213	ko01100//Metabolic pathways;ko00330//Arginine and proline metabolism;ko00260//Glycine, serine and threonine metabolism	Amino acid metabolism;Global and overview maps	Metabolism
POS_M258T89	2.73533e+09	4.2623e+09	2.01687e+09	4.12894e+09	4.8057e+09	7.37853e+08	6.50303e+09	8.79888e+09	4.31394e+09	4.06412e+09	5.90291e+09	8.31645e+09	3.1145e+09	6.31656e+09	1.02014	0.0109254	0.119742	3.24353	Glycerophosphocholine	--	C8H21NO6P	1.48	258.108	Glycerophospholipids	-	HMDB0011290	C00670	ko00564//Glycerophospholipid metabolism;ko05231//Choline metabolism in cancer;ko00565//Ether lipid metabolism	Cancers;Lipid metabolism	Human Diseases;Metabolism
POS_M116T99	5.95904e+09	6.12354e+09	6.04249e+09	6.47999e+09	5.49988e+09	8.07658e+09	3.59173e+09	4.72415e+09	4.10354e+09	4.01516e+09	3.92699e+09	4.25379e+09	6.36359e+09	4.10256e+09	-0.633315	0.000199376	0.0479058	3.07874	L-Proline	--	C5H9NO2	1.65	116.07	Carboxylic acids and derivatives	147-85-3	HMDB0000162	C00148	ko01100//Metabolic pathways;ko01110//Biosynthesis of secondary metabolites;ko01130//Biosynthesis of antibiotics;ko01230//Biosynthesis of amino acids;ko02010//ABC transporters;ko00330//Arginine and proline metabolism;ko04974//Protein digestion and absorption;ko05230//Central carbon metabolism in cancer;ko00970//Aminoacyl-tRNA biosynthesis;ko04978//Mineral absorption	Amino acid metabolism;Cancers;Digestive system;Global and overview maps;Membrane transport;Translation	Environmental Information Processing;Genetic Information Processing;Human Diseases;Metabolism;Organismal Systems
POS_M288T766	4.73531e+09	8.6909e+09	5.44775e+09	3.52676e+09	4.1458e+09	1.27895e+10	3.06349e+09	1.21172e+09	2.0993e+09	3.6245e+09	2.31758e+09	5.5743e+09	6.55599e+09	2.98182e+09	-1.13662	0.0466456	0.220868	2.96685	Dehydroepiandrosterone	--	C19H28O2	12.76	288.287	Steroids and steroid derivatives	2283-82-1	HMDB0005962	C01227	ko01100//Metabolic pathways;ko01120//Microbial metabolism in diverse environments;ko00140//Steroid hormone biosynthesis;ko05200//Pathways in cancer;ko04913//Ovarian Steroidogenesis;ko05215//Prostate cancer	Cancers;Endocrine system;Global and overview maps;Lipid metabolism	Human Diseases;Metabolism;Organismal Systems
POS_M166T345_2	1.09244e+10	1.25654e+10	1.1377e+10	1.56311e+10	1.12606e+10	1.14306e+10	7.9528e+09	9.77856e+09	7.9713e+09	1.04857e+10	1.04704e+10	9.82225e+09	1.21982e+10	9.41351e+09	-0.373862	0.00920725	0.110352	2.89885	L-Phenylalanine	--	C9H11NO2	5.76	166.085	Carboxylic acids and derivatives	63-91-2	HMDB0000159	C00079	ko01100//Metabolic pathways;ko01110//Biosynthesis of secondary metabolites;ko01130//Biosynthesis of antibiotics;ko01230//Biosynthesis of amino acids;ko02010//ABC transporters;ko01210//2-Oxocarboxylic acid metabolism;ko04974//Protein digestion and absorption;ko00360//Phenylalanine metabolism;ko05230//Central carbon metabolism in cancer;ko00400//Phenylalanine, tyrosine and tryptophan biosynthesis;k…	Amino acid metabolism;Cancers;Digestive system;Global and overview maps;Membrane transport;Metabolism of other amino acids;Translation	Environmental Information Processing;Genetic Information Processing;Human Diseases;Metabolism;Organismal Systems
POS_M130T441	2614.33	2614.33	2614.33	2614.33	2614.33	2614.33	5.44354e+08	9.30466e+08	6.4159e+08	1.11822e+09	5.26803e+09	4.48039e+09	2614.33	2.16384e+09	19.6587	0.0316938	0.188785	2.67596	Pyrrolidonecarboxylic acid	--	C5H7NO3	7.35	130.049	Carboxylic acids and derivatives	4042-36-8	HMDB0000805	C02237	ko00471//D-Glutamine and D-glutamate metabolism	Metabolism of other amino acids	Metabolism
POS_M120T345	2.61882e+09	3.12981e+09	2.84737e+09	4.03317e+09	3.07577e+09	3.2771e+09	1.6179e+09	2.01134e+09	1.59662e+09	2.22996e+09	2.29971e+09	2.231e+09	3.16367e+09	1.99775e+09	-0.663222	0.000598123	0.0479058	2.10429	2-Hydroxyphenethylamine	--	C8H11NO	5.76	120.08	Organonitrogen compounds	7568-93-6	HMDB0001065	-	-	-	-
POS_M163T91	8.30691e+09	7.42036e+09	7.06224e+09	9.5271e+09	8.40284e+09	8.89946e+09	6.45683e+09	6.03617e+09	5.46068e+09	7.68489e+09	8.03615e+09	7.10249e+09	8.26982e+09	6.7962e+09	-0.283127	0.0231121	0.162253	2.07303	--	Rilmenidine	C10H16N2O	1.52	163.115	Linear 1,3-diarylpropanoids	143502-00-5	HMDB0041169	-	-	-	-
POS_M215T165	1.79972e+09	2.04019e+09	2.0925e+09	2.16129e+09	2.24758e+09	1.40557e+09	8.72363e+08	1.04207e+09	1.25827e+09	8.60191e+08	1.51716e+09	5.16552e+08	1.95781e+09	1.0111e+09	-0.953311	0.000555004	0.0479058	1.9683	--	Diuron	C9H10Cl2N2O	2.75	215.015	--	--	--	-	-	-	-
POS_M161T127	3.20744e+09	5.28841e+09	3.40509e+09	4.48788e+09	3.46479e+09	3.40641e+09	2.08415e+09	3.35277e+09	2.19494e+09	2.53524e+09	3.26042e+09	2.49529e+09	3.87667e+09	2.6538e+09	-0.546758	0.0124895	0.126782	1.87522	--	N(6)-Methyllysine	C7H16N2O2	2.12	161.136	Carboxylic acids and derivatives	1188-07-4	HMDB0002038	-	-	-	-
POS_M137T146	2.36554e+09	1.91091e+09	2.29871e+09	1.6538e+09	1.53299e+09	1.4587e+09	3.75632e+09	3.21084e+09	2.4842e+09	3.10744e+09	2.75251e+09	1.76271e+09	1.87011e+09	2.84567e+09	0.605648	0.0126129	0.126782	1.79834	--	allopurinol	C5H4N4O	2.44	137.045	Pyrazolopyrimidines	315-30-0	HMDB0014581	-	-	-	-
POS_M188T401	7.23717e+08	8.57245e+08	9.79694e+08	1.67715e+09	1.18566e+09	1.75498e+09	4.17824e+08	4.68167e+08	4.23114e+08	5.45932e+08	5.17322e+08	5.78358e+08	1.19641e+09	4.91786e+08	-1.28261	0.00269249	0.0759609	1.65316	N-Alpha-acetyllysine	--	C8H16N2O3	6.68	188.069	Carboxylic acids and derivatives	1946-82-3	HMDB0000446	-	-	-	-
POS_M348T125	4.36126e+08	2.7873e+08	7.40287e+08	2.48211e+08	3.13646e+08	2.06964e+08	1.35402e+09	1.44846e+09	1.08139e+09	8.78478e+08	9.27695e+08	6.11154e+08	3.70661e+08	1.0502e+09	1.50249	0.00113984	0.0544739	1.57515	AMP	--	C10H14N5O7P	2.08	348.068	Benzene and substituted derivatives	161814-49-9	HMDB0014839	C00020	ko01100//Metabolic pathways;ko01110//Biosynthesis of secondary metabolites;ko01130//Biosynthesis of antibiotics;ko00230//Purine metabolism;ko04742//Taste transduction;ko04152//AMPK signaling pathway;ko04925//Aldosterone synthesis and secretion;ko04024//cAMP signaling pathway;ko05012//Parkinson disease;ko04923//Regulation of lipolysis in adipocyte;ko04022//cGMP - PKG signaling pathway;ko04211//Lon…	Aging;Endocrine system;Global and overview maps;Neurodegenerative diseases;Nucleotide metabolism;Sensory system;Signal transduction;Substance dependence	Environmental Information Processing;Human Diseases;Metabolism;Organismal Systems
POS_M147T99	5.39545e+08	6.68462e+08	9.76427e+08	5.67098e+08	1.05626e+09	1.8092e+09	2.76496e+08	3.79019e+08	3.39822e+08	4.27697e+08	4.58778e+08	6.36351e+07	9.36166e+08	3.24241e+08	-1.5297	0.013275	0.129906	1.47181	--	(3S)-3,6-Diaminohexanoate	C6H14N2O2	1.64	147.12	Carboxylic acids and derivatives	4299-56-3	HMDB0012114	C01142	ko00310//Lysine degradation	Amino acid metabolism	Metabolism
POS_M164T91	7.63321e+08	6.46453e+08	8.00242e+08	1.24413e+09	1.19159e+09	1.70329e+09	4.48241e+08	4.17268e+08	3.6485e+08	6.00648e+08	6.23755e+08	5.9142e+08	1.05817e+09	5.07697e+08	-1.05953	0.00850227	0.106586	1.42178	--	Jasmone	C11H16O	1.52	164.116	Organooxygen compounds	488-10-8	HMDB0035601	-	-	-	-
POS_M105T76	2.2883e+09	1.85043e+09	2.19493e+09	1.78021e+09	1.73068e+09	1.83377e+09	2.82676e+09	1.79441e+09	2.39798e+09	3.04399e+09	2.60925e+09	2.30717e+09	1.94639e+09	2.49659e+09	0.359163	0.0218553	0.158015	1.38606	--	Diethanolamine	C4H11NO2	1.27	105.003	Organonitrogen compounds	111-42-2	HMDB0004437	C06772	ko00564//Glycerophospholipid metabolism	Lipid metabolism	Metabolism
POS_M126T88	8.63249e+08	1.07474e+09	7.03914e+08	5.65626e+08	3.6623e+08	4.79285e+08	1.17137e+09	1.20943e+09	1.52188e+09	1.32926e+09	1.28103e+09	5.62942e+08	6.75507e+08	1.17932e+09	0.803909	0.0144394	0.132655	1.30013	Taurine	--	C2H7NO3S	1.47	126.021	Organic sulfonic acids and derivatives	107-35-7	HMDB0000251	C00245	ko01100//Metabolic pathways;ko02010//ABC transporters;ko04080//Neuroactive ligand-receptor interaction;ko00920//Sulfur metabolism;ko00120//Primary bile acid biosynthesis;ko00430//Taurine and hypotaurine metabolism	Energy metabolism;Global and overview maps;Lipid metabolism;Membrane transport;Metabolism of other amino acids;Signaling molecules and interaction	Environmental Information Processing;Metabolism
POS_M90T136	2614.33	2614.33	2614.33	2614.33	2614.33	2614.33	1.61423e+08	7.22726e+07	4.85288e+08	5.00392e+08	5.19718e+08	4.0417e+08	2614.33	3.57211e+08	17.06	0.00106109	0.0542261	1.20956	beta-Alanine	--	C3H7NO2	2.27	90.0545	Carboxylic acids and derivatives	107-95-9	HMDB0000056	C00099	ko01100//Metabolic pathways;ko01110//Biosynthesis of secondary metabolites;ko00240//Pyrimidine metabolism;ko04974//Protein digestion and absorption;ko04080//Neuroactive ligand-receptor interaction;ko00410//beta-Alanine metabolism;ko00770//Pantothenate and CoA biosynthesis;ko00640//Propanoate metabolism	Carbohydrate metabolism;Digestive system;Global and overview maps;Metabolism of cofactors and vitamins;Metabolism of other amino acids;Nucleotide metabolism;Signaling molecules and interaction	Environmental Information Processing;Metabolism;Organismal Systems
POS_M324T102	2.80285e+08	2.42045e+08	4.87737e+08	6.19671e+08	7.96304e+08	1.50698e+09	2.14934e+08	1.01155e+08	1.9978e+08	2.38024e+08	3.08517e+08	2.80027e+08	6.55504e+08	2.2374e+08	-1.55078	0.0488075	0.226875	1.16233	CMP	--	C9H14N3O8P	1.7	324.056	Pyrimidine nucleotides	63-37-6	HMDB0000095	C00055	ko01100//Metabolic pathways;ko00240//Pyrimidine metabolism	Global and overview maps;Nucleotide metabolism	Metabolism
POS_M167T345	1.07851e+09	1.23201e+09	1.13749e+09	1.58064e+09	1.18227e+09	1.21297e+09	7.5014e+08	9.11988e+08	7.52372e+08	9.91675e+08	1.0026e+09	9.23368e+08	1.23731e+09	8.8869e+08	-0.47746	0.00224006	0.0719021	1.10572	Tropate	--	C9H10O3	5.76	167.089	Hydroxy acids and derivatives	552-63-6	HMDB0062590	C01456	ko01110//Biosynthesis of secondary metabolites	Global and overview maps	Metabolism
POS_M197T76	2614.33	2614.33	2614.33	2614.33	2614.33	2614.33	1.3352e+08	1.17777e+08	1.44508e+08	3.23513e+08	4.3688e+08	6.86652e+08	2614.33	3.07142e+08	16.8421	0.00748172	0.101694	1.09461	3-(3,4-Dihydroxyphenyl)pyruvate	--	C9H8O5	1.27	197.04	--	--	--	C04045	ko00350//Tyrosine metabolism	Amino acid metabolism	Metabolism
POS_M171T76	2614.33	2614.33	2614.33	2614.33	2614.33	2614.33	2.12737e+08	1.78705e+08	2.2562e+08	5.41126e+08	1.10261e+09	2614.33	2614.33	3.76801e+08	17.137	0.0420755	0.210038	1.06753	--	1-Hydroxy-2-naphthoate	C11H8O3	1.27	171.042	--	--	--	C03203	ko01100//Metabolic pathways;ko01120//Microbial metabolism in diverse environments;ko01220//Degradation of aromatic compounds	Global and overview maps	Metabolism
POS_M202T403	1.56414e+09	1.41805e+09	1.46179e+09	1.40033e+09	1.26903e+09	1.17912e+09	2.1828e+09	1.79818e+09	1.57153e+09	1.63636e+09	1.61732e+09	1.55746e+09	1.38208e+09	1.72727e+09	0.32166	0.0119864	0.125036	1.06745	Thiabendazole	--	C10H7N3S	6.72	202.043	Benzimidazoles	148-79-8	HMDB0014868	-	-	-	-
POS_M151T34	4.32727e+08	2.62712e+08	3.16473e+08	2.29038e+08	1.86922e+08	2.22333e+08	8.98066e+08	7.64746e+08	8.10755e+08	4.33202e+08	5.26663e+08	3.19216e+08	2.75034e+08	6.25441e+08	1.18526	0.00613776	0.0988093	1.03763	Acetaminophen	--	C8H9NO2	0.56	151.06	Phenols	103-90-2	HMDB0001859	C06804	ko04976//Bile secretion	Digestive system	Organismal Systems
POS_M120T89	9.84626e+08	1.0035e+09	8.52381e+08	7.414e+08	5.75104e+08	5.47123e+08	1.11724e+09	1.528e+09	8.18134e+08	1.14872e+09	7.96897e+08	1.26619e+09	7.84022e+08	1.11253e+09	0.504879	0.039571	0.204411	1.0331	L-Threonine	--	C4H9NO3	1.49	120.065	Carboxylic acids and derivatives	72-19-5	HMDB0000167	C00188	ko01100//Metabolic pathways;ko01110//Biosynthesis of secondary metabolites;ko01120//Microbial metabolism in diverse environments;ko01130//Biosynthesis of antibiotics;ko01230//Biosynthesis of amino acids;ko02010//ABC transporters;ko04974//Protein digestion and absorption;ko00260//Glycine, serine and threonine metabolism;ko00970//Aminoacyl-tRNA biosynthesis;ko04978//Mineral absorption;ko00290//Vali…	Amino acid metabolism;Biosynthesis of other secondary metabolites;Digestive system;Global and overview maps;Membrane transport;Metabolism of cofactors and vitamins;Translation	Environmental Information Processing;Genetic Information Processing;Metabolism;Organismal Systems
POS_M218T179	1.70772e+08	7.03275e+08	6.02136e+08	2.74163e+08	6.25978e+08	3.7096e+08	2.59277e+07	2.83257e+08	1.16379e+08	1.08417e+08	1.69232e+08	1.19393e+08	4.57881e+08	1.37101e+08	-1.73973	0.00693886	0.101694	1.02589	Propionylcarnitine	--	C10H19NO4	2.99	218.138	Fatty Acyls	17298-37-2	HMDB0000824	-	-	-	-

## Sheet: POS SH vs NH
index	SH1	SH2	SH3	SH4	SH5	SH6	NH1	NH2	NH3	NH4	NH5	NH6	control_mean	case_mean	log2_FC(case_mean/control_mean)	Pvalue	fdr	vip	MS2_name	MS1_name	formula	rtmin	mz	Class	CAS	HMDB	C_ID	Pathway	KEGG_B_class	KEGG_A_class
POS_M307T219	3.42362e+09	4.84928e+09	2.57826e+09	1.63779e+09	1.75165e+09	1.11305e+09	5.46279e+09	5.27744e+09	8.86305e+09	5.11796e+09	3.31212e+09	2.06347e+09	2.55894e+09	5.01614e+09	0.97103	0.0494781	0.616187	3.19631	Glutathione	--	C10H17N3O6S	3.65	307.081	Carboxylic acids and derivatives	-	HMDB0062697	C00051	ko01100//Metabolic pathways;ko02010//ABC transporters;ko04976//Bile secretion;ko00270//Cysteine and methionine metabolism;ko00480//Glutathione metabolism;ko04918//Thyroid hormone synthesis	Amino acid metabolism;Digestive system;Endocrine system;Global and overview maps;Membrane transport;Metabolism of other amino acids	Environmental Information Processing;Metabolism;Organismal Systems
POS_M110T33	2.54747e+09	2.78223e+09	2.7034e+09	3.09044e+09	3.4083e+09	3.98656e+09	1.26708e+09	1.16807e+09	7.39052e+08	1.97071e+09	2.30119e+09	2.46078e+09	3.0864e+09	1.65115e+09	-0.902458	0.00246429	0.595777	2.66818	Hydroquinone	--	C6H6O2	0.54	110.02	Phenols	123-31-9	HMDB0002434	-	-	-	-
POS_M88T355	4.53947e+08	1.05379e+08	5.33938e+08	2.25302e+09	1.50213e+09	2.34167e+09	1.78145e+08	6.29132e+07	3.79352e+07	5.87742e+07	3.67739e+08	3.16036e+08	1.19835e+09	1.70257e+08	-2.81526	0.0279277	0.616187	1.92832	4-Aminobutyraldehyde	--	C4H9NO	5.91	88.0752	Organooxygen compounds	4390-05-0	HMDB0001080	C00555	ko01100//Metabolic pathways;ko00330//Arginine and proline metabolism;ko00410//beta-Alanine metabolism	Amino acid metabolism;Global and overview maps;Metabolism of other amino acids	Metabolism
POS_M118T109	1.07159e+09	8.54301e+08	1.72522e+09	2.7147e+08	6.95587e+08	9.78511e+08	1.33598e+09	2.1462e+09	2.14408e+09	1.15159e+09	1.47046e+09	2.2386e+09	9.3278e+08	1.74782e+09	0.905946	0.0148195	0.616187	1.58217	5-Aminopentanoic acid	--	C5H11NO2	1.81	118.086	Carboxylic acids and derivatives	660-88-8	HMDB0003355	C00431	ko01120//Microbial metabolism in diverse environments;ko00330//Arginine and proline metabolism;ko00310//Lysine degradation	Amino acid metabolism;Global and overview maps	Metabolism
POS_M298T389	4.20402e+08	4.9163e+08	4.85637e+08	9.60265e+08	9.70306e+08	1.68414e+09	3.83036e+08	2.46389e+08	1.6319e+08	5.33444e+08	4.16524e+08	3.37626e+08	8.35397e+08	3.46702e+08	-1.26877	0.0378029	0.616187	1.35502	5-Methylthioadenosine	--	C11H15N5O3S	6.48	298.094	5'-deoxyribonucleosides	2457-80-9	HMDB0001173	C00170	ko01100//Metabolic pathways;ko00270//Cysteine and methionine metabolism	Amino acid metabolism;Global and overview maps	Metabolism

## Sheet: NEG HH vs NH
index	HH1	HH2	HH3	HH4	HH5	HH6	NH1	NH2	NH3	NH4	NH5	NH6	control_mean	case_mean	log2_FC(case_mean/control_mean)	Pvalue	fdr	vip	MS2_name	MS1_name	formula	rtmin	mz	Class	CAS	HMDB	C_ID	Pathway	KEGG_B_class	KEGG_A_class
NEG_M126T338	207.025	207.025	207.025	207.025	1.80079e+09	6.88807e+08	6.00895e+08	7.06372e+08	3.29025e+09	6.96073e+08	3.17845e+09	2.55823e+09	4.14933e+08	1.83838e+09	2.14748	0.0422526	0.268645	5.72712	--	1,3,5-Trihydroxybenzene	C6H6O3	5.63	126.03	Benzene and substituted derivatives	108-73-6	HMDB0013675	C02183	ko01120//Microbial metabolism in diverse environments	Global and overview maps	Metabolism
NEG_M175T431	7.25207e+08	2.82549e+09	1.52604e+09	1.81188e+09	2.92199e+08	2.33324e+08	2.01451e+08	7.58893e+07	1.43071e+08	3.7641e+08	7.49053e+07	1.6062e+08	1.23569e+09	1.72058e+08	-2.84435	0.0281666	0.229826	5.4099	Guanidinosuccinic acid	--	C5H9N3O4	7.18	174.953	Carboxylic acids and derivatives	6133-30-8	HMDB0003157	-	-	-	-
NEG_M159T194	6.79693e+08	7.91382e+08	7.90329e+08	4.76523e+08	6.45396e+08	6.62292e+07	1.46464e+08	1.09763e+08	4.27251e+07	1.35536e+08	1.76344e+08	3.19223e+07	5.74925e+08	1.07126e+08	-2.42407	0.00221842	0.0897247	3.73203	Oxoadipic acid	--	C6H8O5	3.23	158.978	Keto acids and derivatives	3184-35-8	HMDB0000225	C00322	ko01100//Metabolic pathways;ko01120//Microbial metabolism in diverse environments;ko01130//Biosynthesis of antibiotics;ko01230//Biosynthesis of amino acids;ko01210//2-Oxocarboxylic acid metabolism;ko00380//Tryptophan metabolism;ko00310//Lysine degradation;ko00300//Lysine biosynthesis	Amino acid metabolism;Global and overview maps	Metabolism
NEG_M126T361	6.81146e+07	2.22424e+08	6.38588e+07	6.18821e+07	2.34666e+08	6.57141e+07	6.06373e+08	5.24723e+08	1.1197e+08	3.2997e+08	3.44671e+08	3.80635e+08	1.19443e+08	3.83057e+08	1.68123	0.00711734	0.129054	2.70323	--	Maltol	C6H6O3	6.01	126.03	Pyrans	118-71-8	HMDB0030776	C11918	ko01130//Biosynthesis of antibiotics;ko00523//Polyketide sugar unit biosynthesis	Global and overview maps;Metabolism of terpenoids and polyketides	Metabolism
NEG_M142T108	4.77417e+06	1.73848e+07	3.46709e+06	2.95962e+07	1.45594e+07	8.7771e+06	1.83789e+08	1.65557e+08	2.93601e+07	1.36802e+08	3.53999e+07	1.31084e+08	1.30931e+07	1.13666e+08	3.11791	0.0041027	0.106515	1.63741	N-methyl-L-glutamic Acid	--	C6H11NO4	1.79	142.049	Carboxylic acids and derivatives	35989-16-3	HMDB0062660	C01046	ko01120//Microbial metabolism in diverse environments	Global and overview maps	Metabolism
NEG_M161T499	1.16799e+08	1.89492e+07	1.03623e+08	1.77152e+08	1.11347e+08	5.7701e+07	2.21535e+06	6.24229e+06	2.12171e+07	2.7321e+06	9.5414e+06	1.18002e+07	9.75953e+07	8.95808e+06	-3.44555	0.00264111	0.0928437	1.62638	D-Mannose	--	C6H12O6	8.32	161.042	Organooxygen compounds	3458-28-4	HMDB0000169	C00159	ko01100//Metabolic pathways;ko02010//ABC transporters;ko00520//Amino sugar and nucleotide sugar metabolism;ko00051//Fructose and mannose metabolism;ko00052//Galactose metabolism;ko04142//Lysosome	Carbohydrate metabolism;Global and overview maps;Membrane transport;Transport and catabolism	Cellular Processes;Environmental Information Processing;Metabolism
NEG_M135T530	2.99597e+06	3.47747e+06	2.63237e+07	2.25567e+07	1.86232e+06	2.17807e+06	3.07479e+07	5.57516e+07	7.56235e+07	1.49169e+08	1.05845e+08	7.15573e+07	9.89905e+06	8.14491e+07	3.04054	0.0021838	0.0897247	1.44829	Toluate	--	C8H8O2	8.83	135.043	Benzene and substituted derivatives	99-94-5	HMDB0029635	C01454	ko01100//Metabolic pathways;ko01120//Microbial metabolism in diverse environments;ko01220//Degradation of aromatic compounds	Global and overview maps	Metabolism
NEG_M339T824	4.7036e+07	2.60975e+06	4.01453e+06	6.8275e+06	6.90949e+06	1.21512e+06	1.03468e+08	4.82026e+07	4.54797e+07	3.61986e+07	8.72102e+07	8.16177e+07	1.14354e+07	6.70295e+07	2.55129	0.00183735	0.087955	1.33237	--	Fructose 1,6-bisphosphate	C6H14O12P2	13.73	339.198	Organooxygen compounds	488-69-7	HMDB0001058	C00354	ko01100//Metabolic pathways;ko01110//Biosynthesis of secondary metabolites;ko01120//Microbial metabolism in diverse environments;ko01130//Biosynthesis of antibiotics;ko01200//Carbon metabolism;ko05230//Central carbon metabolism in cancer;ko00400//Phenylalanine, tyrosine and tryptophan biosynthesis;ko04922//Glucagon signaling pathway;ko04152//AMPK signaling pathway	Amino acid metabolism;Cancers;Endocrine system;Global and overview maps;Signal transduction	Environmental Information Processing;Human Diseases;Metabolism;Organismal Systems
NEG_M313T734	5.61656e+07	7.54736e+07	5.41229e+07	1.88999e+08	9.38357e+06	2.58828e+07	3.61412e+06	2.89094e+06	3.53523e+06	4.77637e+06	3.12435e+06	1.07214e+07	6.83379e+07	4.77707e+06	-3.83849	0.0345831	0.245649	1.30402	12,13-DHOME	--	C18H34O4	12.23	313.236	Fatty Acyls	-	HMDB0004705	C14829	ko00591//Linoleic acid metabolism	Lipid metabolism	Metabolism
NEG_M325T807	1.76108e+06	1.6498e+06	2.03265e+06	6.39915e+07	6.23525e+07	8.22662e+06	1.02563e+08	6.04335e+07	6.61718e+07	5.09981e+07	1.05549e+08	1.12693e+08	2.33357e+07	8.30683e+07	1.83176	0.0050667	0.113847	1.27455	11-Dehydrocorticosterone	--	C21H28O4	13.44	325.182	Steroids and steroid derivatives	72-23-1	HMDB0004029	C05490	ko00140//Steroid hormone biosynthesis	Lipid metabolism	Metabolism
NEG_M378T95	4.16762e+06	1.13766e+07	6.11786e+06	8.02732e+06	7.37833e+06	2.17634e+06	4.67733e+07	6.44627e+06	6.51832e+07	6.09883e+07	6.23889e+07	3.42447e+07	6.54068e+06	4.60041e+07	2.81425	0.00175395	0.0865824	1.1463	--	Kasugamycin	C14H25N3O9	1.58	378.148	--	--	--	C17968	ko01130//Biosynthesis of antibiotics	Global and overview maps	Metabolism
NEG_M271T32	2.28481e+07	7.44592e+07	1.38503e+08	6.32261e+07	1.49511e+07	2.20745e+07	1.03627e+07	1.11288e+07	5.30098e+06	4.57424e+06	5.45391e+06	6.64237e+06	5.60103e+07	7.24383e+06	-2.95087	0.0300329	0.238382	1.07657	--	Epiandrosterone	C19H30O2	0.53	271.225	Steroids and steroid derivatives	481-29-8	HMDB0000365	C07635	ko01120//Microbial metabolism in diverse environments	Global and overview maps	Metabolism

## Sheet: NEG HH vs SH
index	HH1	HH2	HH3	HH4	HH5	HH6	SH1	SH2	SH3	SH4	SH5	SH6	control_mean	case_mean	log2_FC(case_mean/control_mean)	Pvalue	fdr	vip	MS2_name	MS1_name	formula	rtmin	mz	Class	CAS	HMDB	C_ID	Pathway	KEGG_B_class	KEGG_A_class
NEG_M126T338	207.025	207.025	207.025	207.025	1.80079e+09	6.88807e+08	3.79827e+09	2.03285e+09	1.73746e+09	1.6871e+09	5.52598e+08	1.89993e+09	4.14933e+08	1.95137e+09	2.23353	0.014711	0.252072	7.15623	--	1,3,5-Trihydroxybenzene	C6H6O3	5.63	126.03	Benzene and substituted derivatives	108-73-6	HMDB0013675	C02183	ko01120//Microbial metabolism in diverse environments	Global and overview maps	Metabolism
NEG_M159T194	6.79693e+08	7.91382e+08	7.90329e+08	4.76523e+08	6.45396e+08	6.62292e+07	1.15425e+08	3.11935e+08	5.45371e+07	9.81146e+07	1.48918e+08	2.18452e+08	5.74925e+08	1.57897e+08	-1.86439	0.00554242	0.204003	3.73684	Oxoadipic acid	--	C6H8O5	3.23	158.978	Keto acids and derivatives	3184-35-8	HMDB0000225	C00322	ko01100//Metabolic pathways;ko01120//Microbial metabolism in diverse environments;ko01130//Biosynthesis of antibiotics;ko01230//Biosynthesis of amino acids;ko01210//2-Oxocarboxylic acid metabolism;ko00380//Tryptophan metabolism;ko00310//Lysine degradation;ko00300//Lysine biosynthesis	Amino acid metabolism;Global and overview maps	Metabolism
NEG_M130T96_2	4.028e+09	4.16888e+09	4.17397e+09	4.35312e+09	4.3749e+09	3.80879e+09	3.99339e+09	3.92335e+09	3.66911e+09	3.75728e+09	3.23474e+09	3.43783e+09	4.15128e+09	3.66928e+09	-0.178057	0.008147	0.204003	3.56222	Creatine	--	C4H9N3O2	1.6	130.059	Carboxylic acids and derivatives	57-00-1	HMDB0000064	C00300	ko01100//Metabolic pathways;ko00330//Arginine and proline metabolism;ko00260//Glycine, serine and threonine metabolism	Amino acid metabolism;Global and overview maps	Metabolism
NEG_M192T73	4.41906e+08	3.89415e+08	3.85063e+08	3.52126e+08	4.06093e+08	2.19345e+08	1.54219e+08	2.67585e+08	2.93046e+08	1.69957e+08	3.07344e+08	1.27478e+08	3.65658e+08	2.19938e+08	-0.733399	0.00883636	0.204003	2.20919	Citric acid	--	C6H8O7	1.22	192.021	Carboxylic acids and derivatives	77-92-9	HMDB0000094	C00158	ko01100//Metabolic pathways;ko01110//Biosynthesis of secondary metabolites;ko01120//Microbial metabolism in diverse environments;ko01130//Biosynthesis of antibiotics;ko01230//Biosynthesis of amino acids;ko01210//2-Oxocarboxylic acid metabolism;ko01200//Carbon metabolism;ko05230//Central carbon metabolism in cancer;ko00250//Alanine, aspartate and glutamate metabolism;ko04742//Taste transduction;ko…	Amino acid metabolism;Cancers;Carbohydrate metabolism;Endocrine system;Global and overview maps;Sensory system	Human Diseases;Metabolism;Organismal Systems
NEG_M142T108	4.77417e+06	1.73848e+07	3.46709e+06	2.95962e+07	1.45594e+07	8.7771e+06	1.58253e+08	1.59498e+08	1.19971e+08	7.29861e+07	8.42361e+06	2.65445e+07	1.30931e+07	9.0946e+07	2.7962	0.0162074	0.257143	1.51103	N-methyl-L-glutamic Acid	--	C6H11NO4	1.79	142.049	Carboxylic acids and derivatives	35989-16-3	HMDB0062660	C01046	ko01120//Microbial metabolism in diverse environments	Global and overview maps	Metabolism
NEG_M161T499	1.16799e+08	1.89492e+07	1.03623e+08	1.77152e+08	1.11347e+08	5.7701e+07	1.03802e+07	9.00181e+06	2.05638e+07	2.6465e+07	4.32689e+07	3.44673e+07	9.75953e+07	2.40245e+07	-2.02231	0.00909285	0.204003	1.43079	D-Mannose	--	C6H12O6	8.32	161.042	Organooxygen compounds	3458-28-4	HMDB0000169	C00159	ko01100//Metabolic pathways;ko02010//ABC transporters;ko00520//Amino sugar and nucleotide sugar metabolism;ko00051//Fructose and mannose metabolism;ko00052//Galactose metabolism;ko04142//Lysosome	Carbohydrate metabolism;Global and overview maps;Membrane transport;Transport and catabolism	Cellular Processes;Environmental Information Processing;Metabolism
NEG_M164T34	5.79286e+07	5.0546e+07	4.36315e+07	1.05045e+07	3.2186e+07	3.23691e+07	6.57115e+07	9.39927e+07	1.11473e+08	8.8445e+07	8.17407e+07	7.35168e+07	3.7861e+07	8.58132e+07	1.18049	0.000503932	0.120558	1.19067	L-beta-Phenylalanine	--	C9H11NO2	0.57	164.069	--	--	--	-	-	-	-
NEG_M271T32	2.28481e+07	7.44592e+07	1.38503e+08	6.32261e+07	1.49511e+07	2.20745e+07	8.10672e+06	7.38024e+06	8.99231e+06	8.746e+06	9.80149e+06	1.61945e+07	5.60103e+07	9.87021e+06	-2.50454	0.037993	0.334473	1.09351	--	Epiandrosterone	C19H30O2	0.53	271.225	Steroids and steroid derivatives	481-29-8	HMDB0000365	C07635	ko01120//Microbial metabolism in diverse environments	Global and overview maps	Metabolism
NEG_M149T86	9.98012e+07	1.12315e+08	1.15499e+08	2.53806e+07	2.27837e+07	2.03192e+07	1.20053e+08	1.18664e+08	1.53354e+08	1.15066e+08	1.08881e+08	1.0325e+08	6.60164e+07	1.19878e+08	0.86067	0.0265384	0.301149	1.05749	--	Hydrocinnamic acid	C9H10O2	1.43	148.978	Phenylpropanoic acids	501-52-0	HMDB0000764	C05629	ko01120//Microbial metabolism in diverse environments;ko01220//Degradation of aromatic compounds;ko00360//Phenylalanine metabolism	Amino acid metabolism;Global and overview maps	Metabolism

## Sheet: NEG SH vs NH
index	SH1	SH2	SH3	SH4	SH5	SH6	NH1	NH2	NH3	NH4	NH5	NH6	control_mean	case_mean	log2_FC(case_mean/control_mean)	Pvalue	fdr	vip	MS2_name	MS1_name	formula	rtmin	mz	Class	CAS	HMDB	C_ID	Pathway	KEGG_B_class	KEGG_A_class
NEG_M205T119	2.08143e+08	7.95655e+07	2.66082e+08	7.27066e+07	2.78474e+08	1.7866e+08	2.85398e+06	1.0391e+08	2.7392e+07	1.30891e+08	5.03595e+07	6.69078e+07	1.80605e+08	6.3719e+07	-1.50304	0.0175659	0.357575	2.13053	3-Oxalomalate	--	C6H6O8	1.98	205	--	--	--	C01990	ko00630//Glyoxylate and dicarboxylate metabolism	Carbohydrate metabolism	Metabolism
NEG_M367T98	2.89205e+07	5.52903e+07	5.17619e+07	3.59679e+07	1.08748e+08	1.59411e+08	6.39169e+06	2.31705e+07	1.48374e+07	6.75555e+06	2.27538e+07	2.78965e+07	7.33499e+07	1.69676e+07	-2.11201	0.0229209	0.382489	1.49226	--	Curcumin	C21H20O6	1.64	367.123	Diarylheptanoids	458-37-7	HMDB0002269	C10443	ko01110//Biosynthesis of secondary metabolites	Global and overview maps	Metabolism
NEG_M164T34	6.57115e+07	9.39927e+07	1.11473e+08	8.8445e+07	8.17407e+07	7.35168e+07	3.14293e+07	8.53635e+06	4.22814e+07	3.8634e+07	5.95276e+07	6.51261e+07	8.58132e+07	4.09225e+07	-1.06831	0.00174967	0.2607	1.38906	L-beta-Phenylalanine	--	C9H11NO2	0.57	164.069	--	--	--	-	-	-	-
