# Supplementary material for: Transcriptome-metabolome analysis reveals how sires affect meat quality in hybrid sheep populations
Source: Front Nutr. 2022 Aug 11;9:967985. doi: 10.3389/fnut.2022.967985 (PMC9403842; doi:10.3389/fnut.2022.967985)
Supplement: Supplementary Table 6 — Differential metabolites of HH-SH, HH-NH and SH-NH comparisons based on GC-MS. [file Table_6.XLSX]

## Sheet: HH vs NH
name	HH1	HH2	HH3	HH4	HH5	HH6	NH1	NH2	NH3	NH4	NH5	NH6	control_mean	case_mean	log2_FC(case_mean/control_mean)	Pvalue	fdr	vip	name	Rt(min)	RI	mz	C_ID	Pathway	KEGG_B_class	KEGG_A_class
MET024	7.95888	6.6362	8.10605	7.33365	7.90334	8.12508	7.96136	9.62757	9.12752	8.69919	7.6127	8.66906	7.6772	8.61623	0.166477	0.0349029	0.213295	2.01198	Nicotinamide	8.717	467603	179.125	C00153	ko01100//Metabolic pathways;ko00760//Nicotinate and nicotinamide metabolism;ko04212//Longevity regulating pathway - worm;ko04977//Vitamin digestion and absorption	Aging;Digestive system;Global and overview maps;Metabolism of cofactors and vitamins	Metabolism;Organismal Systems
MET026	4.89841	6.27663	4.49626	3.30408	3.26798	6.10913	7.76455	8.57824	8.7386	6.4468	7.78816	9.01181	4.72542	8.05469	0.769388	0.000486217	0.0200564	3.80555	Glycine	6.096	258778	102.116	C00037	ko01100//Metabolic pathways;ko01110//Biosynthesis of secondary metabolites;ko01130//Biosynthesis of antibiotics;ko01120//Microbial metabolism in diverse environments;ko02010//ABC transporters;ko01230//Biosynthesis of amino acids;ko05230//Central carbon metabolism in cancer;ko01200//Carbon metabolism;ko04974//Protein digestion and absorption;ko04978//Mineral absorption;ko00230//Purine metabolism;k…	Amino acid metabolism;Cancers;Carbohydrate metabolism;Digestive system;Global and overview maps;Lipid metabolism;Membrane transport;Metabolism of cofactors and vitamins;Metabolism of other amino acids;Nervous system;Nucleotide metabolism;Signaling molecules and interaction;Translation	Environmental Information Processing;Genetic Information Processing;Human Diseases;Metabolism;Organismal Systems
MET034	4.79363	5.08295	4.35067	4.41208	4.23915	4.51872	4.02973	3.22885	3.24217	3.48328	4.42869	4.09799	4.5662	3.75178	-0.283417	0.00719864	0.0913673	1.82588	Hypoxanthine	10.594	617070	265.185	C00262	ko01100//Metabolic pathways;ko00230//Purine metabolism	Global and overview maps;Nucleotide metabolism	Metabolism
MET049	0.285922	0.188622	0.29099	0.332578	0.214598	0.430682	0.12892	0.968437	0.939406	1.3141	1.21608	0.631093	0.290565	0.866339	1.57607	0.00959927	0.0976511	1.37606	beta-Maltose	14.702	942799	361.264	-	-	-	-
MET070	1.08025	1.1621	1.14182	1.14001	1.23109	1.15922	1.77891	1.26121	1.36583	1.50264	1.53424	1.48366	1.15242	1.48775	0.368471	0.00110935	0.0268154	1.03399	1-Octanol	5.984	250033	103.099	-	-	-	-
MET073	0.849522	0.477181	0.529585	0.368116	0.330106	1.00322	0.496727	1.04236	1.06412	0.916579	1.32175	0.888776	0.592955	0.955052	0.687656	0.0439708	0.250179	1.04465	Putrescine	10.214	586360	174.167	C00134	ko01100//Metabolic pathways;ko01110//Biosynthesis of secondary metabolites;ko01130//Biosynthesis of antibiotics;ko02010//ABC transporters;ko04974//Protein digestion and absorption;ko00330//Arginine and proline metabolism;ko00480//Glutathione metabolism	Amino acid metabolism;Digestive system;Global and overview maps;Membrane transport;Metabolism of other amino acids	Environmental Information Processing;Metabolism;Organismal Systems
MET079	0.249298	0.209031	0.208115	0.207511	0.0663627	0.239615	0.674639	0.671112	0.466379	0.470876	0.319716	0.318541	0.196655	0.486877	1.30789	0.00204443	0.0374813	1.1224	Phosphoric acid	7.455	367046	299.243	C00009	ko01100//Metabolic pathways;ko02010//ABC transporters;ko04978//Mineral absorption;ko00190//Oxidative phosphorylation;ko05012//Parkinson disease	Digestive system;Energy metabolism;Global and overview maps;Membrane transport;Neurodegenerative diseases	Environmental Information Processing;Human Diseases;Metabolism;Organismal Systems
MET080	0.691153	0.441114	0.672125	0.231778	0.497705	0.577394	0.536364	0.916094	0.829747	0.934608	0.566873	0.94109	0.518545	0.787463	0.602743	0.0264681	0.181968	1.08401	Glucose 6-Phosphate	13.028	815018	217.173	C00092	ko01100//Metabolic pathways;ko01130//Biosynthesis of antibiotics;ko05230//Central carbon metabolism in cancer;ko04973//Carbohydrate digestion and absorption;ko00500//Starch and sucrose metabolism;ko00524//Neomycin, kanamycin and gentamicin biosynthesis;ko00562//Inositol phosphate metabolism;ko04911//Insulin secretion;ko04917//Prolactin signaling pathway;ko04931//Insulin resistance;ko04918//Thyroi…	Biosynthesis of other secondary metabolites;Cancers;Carbohydrate metabolism;Digestive system;Endocrine and metabolic diseases;Endocrine system;Global and overview maps	Human Diseases;Metabolism;Organismal Systems
MET083	2.6025	2.30317	2.40244	2.44647	2.89833	2.29241	2.67839	2.82936	2.95613	2.69057	2.8403	2.96038	2.49089	2.82586	0.182029	0.0102502	0.0976511	1.07561	Pyridin-4-olate	6.397	283154	152.129	-	-	-	-
MET088	4.93689	4.83413	4.81622	4.35216	5.06185	4.49305	6.04508	5.55381	5.85498	5.45025	5.26851	5.9996	4.74905	5.69537	0.26215	0.000242374	0.0133306	2.04079	Malonic acid	6.677	304744	147.142	C00383	ko00240//Pyrimidine metabolism;ko00410//beta-Alanine metabolism	Metabolism of other amino acids;Nucleotide metabolism	Metabolism
MET091	14.8187	14.934	12.6961	12.9475	13.1099	13.7773	21.5676	20.6904	15.9485	13.9587	19.1953	19.4311	13.7139	18.4653	0.429174	0.00359897	0.0539846	4.28603	L-Proline	7.433	365468	142.18	C00148	ko01100//Metabolic pathways;ko01110//Biosynthesis of secondary metabolites;ko01130//Biosynthesis of antibiotics;ko02010//ABC transporters;ko01230//Biosynthesis of amino acids;ko05230//Central carbon metabolism in cancer;ko04974//Protein digestion and absorption;ko04978//Mineral absorption;ko00330//Arginine and proline metabolism;ko00970//Aminoacyl-tRNA biosynthesis	Amino acid metabolism;Cancers;Digestive system;Global and overview maps;Membrane transport;Translation	Environmental Information Processing;Genetic Information Processing;Human Diseases;Metabolism;Organismal Systems
MET123	2.78093	2.40237	2.3827	1.98059	2.30199	2.10077	1.32209	1.6121	1.37593	1.20158	1.61824	1.38678	2.32489	1.41945	-0.71183	4.42282e-05	0.00729765	1.89276	Ethanolamine phosphate	10.419	602991	299.178	C00346	ko01100//Metabolic pathways;ko00564//Glycerophospholipid metabolism;ko00600//Sphingolipid metabolism;ko04071//Sphingolipid signaling pathway	Global and overview maps;Lipid metabolism;Signal transduction	Environmental Information Processing;Metabolism
MET126	24.6356	23.9272	24.1096	24.1826	25.2256	23.9586	25.3842	25.2637	25.3395	25.2122	25.0975	25.5412	24.3399	25.3064	0.0561801	0.00113762	0.0268154	1.96818	2-Hydroxypyridine	5.503	211966	152.147	-	-	-	-
MET147	4.91032	5.67295	6.00791	2.80696	8.55416	4.04109	2.45318	1.23896	1.04552	2.04999	6.15955	2.00889	5.33223	2.49268	-1.09704	0.0280522	0.185144	3.24489	Hexose	11.35	678365	204.162	-	-	-	-

## Sheet: HH vs SH
name	HH1	HH2	HH3	HH4	HH5	HH6	SH1	SH2	SH3	SH4	SH5	SH6	control_mean	case_mean	log2_FC(case_mean/control_mean)	Pvalue	fdr	vip	name	Rt(min)	RI	mz	C_ID	Pathway	KEGG_B_class	KEGG_A_class
MET016	3.8807	4.46388	4.21964	3.74142	4.2713	3.28638	2.79946	3.24077	3.98421	2.53446	3.15815	2.07548	3.97722	2.96542	-0.423523	0.0102012	0.240456	2.24079	Methanolphosphate	6.499	290876	241.184	-	-	-	-
MET059	2.01685	1.8867	1.80908	1.77792	2.10028	1.72852	1.45239	1.7215	1.6182	1.40356	1.70797	1.31038	1.88656	1.53567	-0.296888	0.00331086	0.182097	1.42549	D-myo-Inositol 4-phosphate	13.408	845082	299.165	C03546	ko01100//Metabolic pathways;ko00562//Inositol phosphate metabolism;ko04070//Phosphatidylinositol signaling system	Carbohydrate metabolism;Global and overview maps;Signal transduction	Environmental Information Processing;Metabolism
MET068	0.475175	0.930265	0.609209	0.660328	0.551954	0.632353	0.255953	0.509059	0.267302	0.399703	0.447228	0.33031	0.643214	0.368259	-0.804576	0.00458891	0.189293	1.16499	5-Methoxytryptamine	13.519	854248	174.158	C05659	ko00380//Tryptophan metabolism	Amino acid metabolism	Metabolism
MET093	9.47542	9.48677	10.1021	10.1484	9.99138	9.58079	7.83424	9.19723	6.35373	7.88211	8.71714	8.49277	9.79747	8.07954	-0.278137	0.00233327	0.182097	3.16522	Tyrosine	11.256	670754	218.172	-	-	-	-
MET123	2.78093	2.40237	2.3827	1.98059	2.30199	2.10077	1.53069	1.89916	2.07214	1.42132	2.05154	1.56073	2.32489	1.75593	-0.40493	0.00577996	0.190739	1.72656	Ethanolamine phosphate	10.419	602991	299.178	C00346	ko01100//Metabolic pathways;ko00564//Glycerophospholipid metabolism;ko00600//Sphingolipid metabolism;ko04071//Sphingolipid signaling pathway	Global and overview maps;Lipid metabolism;Signal transduction	Environmental Information Processing;Metabolism
MET124	1.5579	1.02474	1.24113	1.59453	1.35545	1.47813	2.60149	1.42574	2.0733	2.23066	2.15542	2.09988	1.37531	2.09775	0.60908	0.00236845	0.182097	1.97535	Lactamide	6.213	268091	117.127	-	-	-	-
MET147	4.91032	5.67295	6.00791	2.80696	8.55416	4.04109	2.67359	3.18031	0.950389	2.40813	2.65175	2.99379	5.33223	2.47633	-1.10654	0.00788759	0.216909	3.65866	Hexose	11.35	678365	204.162	-	-	-	-
MET163	4.1299	3.86456	3.92962	4.51456	4.2827	4.02204	3.67319	3.59547	4.08284	3.55311	4.10184	3.75309	4.1239	3.79326	-0.120572	0.0394468	0.524485	1.31984	9-Octadecenoic acid	12.605	780874	117.06	C00712	ko01040//Biosynthesis of unsaturated fatty acids;ko00061//Fatty acid biosynthesis;ko04212//Longevity regulating pathway - worm	Aging;Lipid metabolism	Metabolism;Organismal Systems

## Sheet: SH vs NH
name	SH1	SH2	SH3	SH4	SH5	SH6	NH1	NH2	NH3	NH4	NH5	NH6	control_mean	case_mean	log2_FC(case_mean/control_mean)	Pvalue	fdr	vip	name	Rt(min)	RI	mz	C_ID	Pathway	KEGG_B_class	KEGG_A_class
MET002	1.69248	2.10877	1.20291	2.38951	2.42077	2.59757	1.56238	1.55125	1.44371	1.74992	1.42946	1.55963	2.06867	1.54939	-0.417001	0.0406708	0.251611	1.39277	2-Hydroxybutyric acid	6.118	260700	147.141	C05984	ko00640//Propanoate metabolism	Carbohydrate metabolism	Metabolism
MET003	1.29809	1.68281	0.0358103	2.07143	1.69993	2.35655	0.0967454	1.02965	0.966699	0.0418718	0.972795	0.824702	1.5241	0.655411	-1.21749	0.0460847	0.253466	1.66569	(S)-2-Hydroxybutyric acid	6.123	261191	131.148	-	-	-	-
MET006	7.77776	8.1163	6.17103	5.48151	7.0267	8.06008	4.8504	6.50908	5.30054	6.06759	7.00944	5.21856	7.10556	5.82593	-0.28646	0.0455447	0.253466	1.96264	Glycerophosphoric acid	10.255	589880	299.189	C00093	ko01100//Metabolic pathways;ko01110//Biosynthesis of secondary metabolites;ko02010//ABC transporters;ko00564//Glycerophospholipid metabolism;ko00561//Glycerolipid metabolism;ko05231//Choline metabolism in cancer	Cancers;Global and overview maps;Lipid metabolism;Membrane transport	Environmental Information Processing;Human Diseases;Metabolism
MET026	3.95353	7.49376	5.20564	2.5416	4.75485	6.40745	7.76455	8.57824	8.7386	6.4468	7.78816	9.01181	5.05947	8.05469	0.670843	0.00421027	0.114287	3.37022	Glycine	6.096	258778	102.116	C00037	ko01100//Metabolic pathways;ko01110//Biosynthesis of secondary metabolites;ko01130//Biosynthesis of antibiotics;ko01120//Microbial metabolism in diverse environments;ko02010//ABC transporters;ko01230//Biosynthesis of amino acids;ko05230//Central carbon metabolism in cancer;ko01200//Carbon metabolism;ko04974//Protein digestion and absorption;ko04978//Mineral absorption;ko00230//Purine metabolism;k…	Amino acid metabolism;Cancers;Carbohydrate metabolism;Digestive system;Global and overview maps;Lipid metabolism;Membrane transport;Metabolism of cofactors and vitamins;Metabolism of other amino acids;Nervous system;Nucleotide metabolism;Signaling molecules and interaction;Translation	Environmental Information Processing;Genetic Information Processing;Human Diseases;Metabolism;Organismal Systems
MET034	4.45828	4.8043	4.13212	4.09962	4.4966	4.72296	4.02973	3.22885	3.24217	3.48328	4.42869	4.09799	4.45231	3.75178	-0.246978	0.0144245	0.154456	1.7575	Hypoxanthine	10.594	617070	265.185	C00262	ko01100//Metabolic pathways;ko00230//Purine metabolism	Global and overview maps;Nucleotide metabolism	Metabolism
MET083	2.65554	2.70316	2.28604	2.39291	2.64764	2.50268	2.67839	2.82936	2.95613	2.69057	2.8403	2.96038	2.53133	2.82586	0.158794	0.00584716	0.114287	1.0823	Pyridin-4-olate	6.397	283154	152.129	-	-	-	-
MET088	5.55478	5.26981	4.68015	5.1404	4.83108	4.70159	6.04508	5.55381	5.85498	5.45025	5.26851	5.9996	5.02963	5.69537	0.179336	0.00623384	0.114287	1.62469	Malonic acid	6.677	304744	147.142	C00383	ko00240//Pyrimidine metabolism;ko00410//beta-Alanine metabolism	Metabolism of other amino acids;Nucleotide metabolism	Metabolism
MET091	13.0328	19.2327	13.1697	12.5747	12.2355	12.9662	21.5676	20.6904	15.9485	13.9587	19.1953	19.4311	13.8686	18.4653	0.412993	0.0171214	0.154456	4.12055	L-Proline	7.433	365468	142.18	C00148	ko01100//Metabolic pathways;ko01110//Biosynthesis of secondary metabolites;ko01130//Biosynthesis of antibiotics;ko02010//ABC transporters;ko01230//Biosynthesis of amino acids;ko05230//Central carbon metabolism in cancer;ko04974//Protein digestion and absorption;ko04978//Mineral absorption;ko00330//Arginine and proline metabolism;ko00970//Aminoacyl-tRNA biosynthesis	Amino acid metabolism;Cancers;Digestive system;Global and overview maps;Membrane transport;Translation	Environmental Information Processing;Genetic Information Processing;Human Diseases;Metabolism;Organismal Systems
MET093	7.83424	9.19723	6.35373	7.88211	8.71714	8.49277	12.1038	11.4442	10.2361	9.31262	8.16767	9.96683	8.07954	10.2052	0.336962	0.0133171	0.154456	2.86541	Tyrosine	11.256	670754	218.172	-	-	-	-
MET126	24.887	24.7808	24.0366	24.2572	24.1776	24.3063	25.3842	25.2637	25.3395	25.2122	25.0975	25.5412	24.4076	25.3064	0.0521711	0.000162498	0.0268122	1.98452	2-Hydroxypyridine	5.503	211966	152.147	-	-	-	-
