# Supplementary material for: Transcriptome-metabolome analysis reveals how sires affect meat quality in hybrid sheep populations
Source: Front Nutr. 2022 Aug 11;9:967985. doi: 10.3389/fnut.2022.967985 (PMC9403842; doi:10.3389/fnut.2022.967985)
Supplement: Supplementary Table 7 — KEGG pathway enrichment of HH-SH, HH-NH, and SH-NH comparisons based on integrative analysis. [file Table_7.XLSX]

## Sheet: HH vs NH
KEGG_A_class	KEGG_B_class	Pathway	Gene_HH-vs-NH (58)	Gene_All (6504)	Gene_Pvalue	Gene_Qvalue	Metabolites Count (871)	Pathway ID	Genes	K_IDs	Metabolites	C_IDs
Metabolism	Lipid metabolism	Arachidonic acid metabolism	2	56	0.0886617	0.770722	11	ko00590	ENSOARG00000013777(-);ENSOARG00000021156(GPX2)	K00079+K00432	POS_M316T442;POS_M318T566;POS_M369T81;POS_M370T109;NEG_M304T76;NEG_M333T596;NEG_M335T803;NEG_M349T502;NEG_M366T608;NEG_M370T658;NEG_M495T111	C14717+C14807+C05964+C05963+C00219+C05957+C00639+C05956+C05950+C05961+C05951
Metabolism	Metabolism of cofactors and vitamins	Folate biosynthesis	1	21	0.171717	0.770722	7	ko00790	ENSOARG00000013777(-)	K00079	POS_M139T77;POS_M221T296;POS_M226T214;POS_M253T104;POS_M314T173;NEG_M225T385;NEG_M253T123	C00156+C02587+C00251+C05926+C00921+C00251+C05926
Metabolism	Lipid metabolism	Steroid hormone biosynthesis	1	44	0.326622	0.770722	23	ko00140	ENSOARG00000008165(HSD17B6)	K13369	POS_M272T541;POS_M286T606;POS_M288T766;POS_M303T483;POS_M314T707;POS_M318T725;POS_M329T796;POS_M330T743;POS_M332T629;POS_M343T355;POS_M387T810;POS_M401T831;NEG_M269T838;NEG_M271T422;NEG_M271T832;NEG_M302T502;NEG_M325T807;NEG_M332T608;NEG_M346T632;NEG_M350T92;NEG_M359T80;NEG_M362T560;NEG_M464T443	C02537+C00280+C01227+C05284+C00410+C13712+C05488+C01176+C18040+C00762+C00187+C05501+C01227+C00951+C02537+C05302+C05490+C05485+C02140+C02538+C00762+C00735+C05504
Organismal Systems	Endocrine system	PPAR signaling pathway	1	68	0.457892	0.770722	1	ko03320	ENSOARG00000014199(PLIN2)	K17284	POS_M300T647	C15493
Metabolism	Lipid metabolism	Arachidonic acid metabolism	2	56	0.0886617	0.770722	1	ko00590	ENSOARG00000013777(-);ENSOARG00000021156(GPX2)	K00079+K00432	MET158	C00219
Metabolism	Energy metabolism	Oxidative phosphorylation	2	131	0.326707	0.770722	2	ko00190	ENSOARG00000010469(ATP6V0A4);ENSOARG00000015588(ATP6V1C2)	K02154+K02148	MET079;MET137	C00009+C00122
Metabolism	Global and overview maps	Metabolic pathways	10	1169	0.611777	0.782284	70	ko01100	ENSOARG00000004304(SYNJ2);ENSOARG00000005587(EXTL1);ENSOARG00000008165(HSD17B6);ENSOARG00000009930(PSPH);ENSOARG00000010469(ATP6V0A4);ENSOARG00000013777(-);ENSOARG00000015588(ATP6V1C2);ENSOARG00000016806(ASPA);ENSOARG00000018268(-);ENSOARG00000018757(GLUL)	K20279+K02368+K13369+K01079+K02154+K00079+K02148+K01437+K01044+K01915	MET001;MET004;MET005;MET006;MET009;MET014;MET017;MET019;MET021;MET023;MET024;MET026;MET029;MET034;MET035;MET037;MET042;MET045;MET048;MET052;MET056;MET057;MET059;MET060;MET061;MET072;MET073;MET074;MET075;MET078;MET079;MET080;MET081;MET082;MET084;MET087;MET090;MET091;MET095;MET096;MET097;MET101;MET108;MET109;MET111;MET113;MET114;MET115;MET117;MET119;MET123;MET127;MET128;MET132;MET136;MET137;MET140;…	C00160+C00407+C00077+C00093+C05519+C00581+C01724+C00137+C00079+C00791+C00153+C00037+C00074+C00262+C00073+C00199+C00864+C00130+C00208+C01904+C00103+C00055+C03546+C00249+C00106+C00036+C00134+C00158+C00183+C00065+C00009+C00092+C00275+C01172+C00387+C01879+C00429+C00148+C01595+C00956+C01234+C01157+C02483+C02356+C00780+C00880+C00257+C01094+C00954+C00989+C00346+C00099+C00020+C00242+C00519+C00122+C01089+…

## Sheet: HH vs SH
KEGG_A_class	KEGG_B_class	Pathway	Gene_HH-vs-NH (58)	Gene_All (6504)	Gene_Pvalue	Gene_Qvalue	Metabolites Count (871)	Pathway ID	Genes	K_IDs	Metabolites	C_IDs
Metabolism	Lipid metabolism	Arachidonic acid metabolism	2	56	0.078421	0.785286	11	ko00590	ENSOARG00000001856(-);ENSOARG00000021156(GPX2)	K17726+K00432	POS_M316T442;POS_M318T566;POS_M369T81;POS_M370T109;NEG_M304T76;NEG_M333T596;NEG_M335T803;NEG_M349T502;NEG_M366T608;NEG_M370T658;NEG_M495T111	C14717+C14807+C05964+C05963+C00219+C05957+C00639+C05956+C05950+C05961+C05951
Metabolism	Lipid metabolism	Fatty acid biosynthesis	1	14	0.110271	0.785286	7	ko00061	ENSOARG00000015735(-)	K01897	POS_M145T603;POS_M200T35;POS_M228T35;POS_M282T798;NEG_M143T677;NEG_M171T697;NEG_M256T835	C06423+C02679+C06424+C00712+C06423+C01571+C00249
Metabolism	Lipid metabolism	Steroid biosynthesis	1	19	0.146686	0.785286	7	ko00100	ENSOARG00000012581(TM7SF2)	K00222	POS_M384T802;POS_M387T810;POS_M410T819;POS_M412T826;POS_M417T803;POS_M427T439;POS_M443T812	C01802+C00187+C15783+C15782+C01673+C01724+C15808
Metabolism	Lipid metabolism	Fatty acid degradation	1	37	0.266068	0.785286	7	ko00071	ENSOARG00000015735(-)	K01897	POS_M243T382;POS_M399T825;POS_M846T508_4;NEG_M131T80;NEG_M241T616;NEG_M256T835;NEG_M767T299_2	C00823+C02990+C05271+C00489+C00823+C00249+C00010
Metabolism	Lipid metabolism	Sphingolipid metabolism	1	42	0.296211	0.785286	4	ko00600	ENSOARG00000001585(DEGS2)	K04712	POS_M142T134;NEG_M104T87;NEG_M378T608;NEG_M460T831_1	C00346+C00065+C06124+C01747
Organismal Systems	Endocrine system	PPAR signaling pathway	1	68	0.43441	0.785286	1	ko03320	ENSOARG00000015735(-)	K01897	POS_M300T647	C15493
Metabolism	Lipid metabolism	Arachidonic acid metabolism	2	56	0.078421	0.785286	1	ko00590	ENSOARG00000001856(-);ENSOARG00000021156(GPX2)	K17726+K00432	MET158	C00219
Metabolism	Energy metabolism	Oxidative phosphorylation	3	131	0.0944666	0.785286	2	ko00190	ENSOARG00000007095(NDUFA4L2);ENSOARG00000010469(ATP6V0A4);MSTRG.2063(PPA2)	K03948+K02154+K01507	MET079;MET137	C00009+C00122
Metabolism	Lipid metabolism	Fatty acid biosynthesis	1	14	0.110271	0.785286	2	ko00061	ENSOARG00000015735(-)	K01897	MET060;MET163	C00249+C00712
Metabolism	Lipid metabolism	Steroid biosynthesis	1	19	0.146686	0.785286	2	ko00100	ENSOARG00000012581(TM7SF2)	K00222	MET017;MET157	C01724+C00751
Metabolism	Lipid metabolism	Fatty acid degradation	1	37	0.266068	0.785286	1	ko00071	ENSOARG00000015735(-)	K01897	MET060	C00249
Metabolism	Lipid metabolism	Sphingolipid metabolism	1	42	0.296211	0.785286	2	ko00600	ENSOARG00000001585(DEGS2)	K04712	MET078;MET123	C00065+C00346
Metabolism	Global and overview maps	Fatty acid metabolism	1	48	0.330783	0.785286	1	ko01212	ENSOARG00000015735(-)	K01897	MET060	C00249
Metabolism	Lipid metabolism	Glycerophospholipid metabolism	1	91	0.534205	0.785286	2	ko00564	ENSOARG00000015526(ACHE)	K01049	MET006;MET123	C00093+C00346

## Sheet: SH vs NH
KEGG_A_class	KEGG_B_class	Pathway	Gene_HH-vs-NH (58)	Gene_All (6504)	Gene_Pvalue	Gene_Qvalue	Metabolites Count (871)	Pathway ID	Genes	K_IDs	Metabolites	C_IDs
Metabolism	Lipid metabolism	Synthesis and degradation of ketone bodies	1	9	0.100441	0.861576	2	ko00072	ENSOARG00000020383(BDH1)	K00019	POS_M85T148;POS_M87T249	C00164+C01089
Metabolism	Lipid metabolism	Fatty acid biosynthesis	1	14	0.151869	0.861576	7	ko00061	ENSOARG00000015735(-)	K01897	POS_M145T603;POS_M200T35;POS_M228T35;POS_M282T798;NEG_M143T677;NEG_M171T697;NEG_M256T835	C06423+C02679+C06424+C00712+C06423+C01571+C00249
Metabolism	Lipid metabolism	Fatty acid degradation	1	37	0.353454	0.861576	7	ko00071	ENSOARG00000015735(-)	K01897	POS_M243T382;POS_M399T825;POS_M846T508_4;NEG_M131T80;NEG_M241T616;NEG_M256T835;NEG_M767T299_2	C00823+C02990+C05271+C00489+C00823+C00249+C00010
Metabolism	Global and overview maps	Fatty acid metabolism	1	48	0.432349	0.861576	3	ko01212	ENSOARG00000015735(-)	K01897	POS_M399T825;POS_M846T508_4;NEG_M256T835	C02990+C05271+C00249
Metabolism	Lipid metabolism	Arachidonic acid metabolism	1	56	0.483683	0.861576	11	ko00590	ENSOARG00000009659(EPHX2)	K08726	POS_M316T442;POS_M318T566;POS_M369T81;POS_M370T109;NEG_M304T76;NEG_M333T596;NEG_M335T803;NEG_M349T502;NEG_M366T608;NEG_M370T658;NEG_M495T111	C14717+C14807+C05964+C05963+C00219+C05957+C00639+C05956+C05950+C05961+C05951
Metabolism	Lipid metabolism	Synthesis and degradation of ketone bodies	1	9	0.100441	0.861576	1	ko00072	ENSOARG00000020383(BDH1)	K00019	MET140	C01089
Metabolism	Lipid metabolism	Fatty acid biosynthesis	1	14	0.151869	0.861576	2	ko00061	ENSOARG00000015735(-)	K01897	MET060;MET163	C00249+C00712
Metabolism	Lipid metabolism	Fatty acid degradation	1	37	0.353454	0.861576	1	ko00071	ENSOARG00000015735(-)	K01897	MET060	C00249
Metabolism	Global and overview maps	Fatty acid metabolism	1	48	0.432349	0.861576	1	ko01212	ENSOARG00000015735(-)	K01897	MET060	C00249
Metabolism	Lipid metabolism	Arachidonic acid metabolism	1	56	0.483683	0.861576	1	ko00590	ENSOARG00000009659(EPHX2)	K08726	MET158	C00219
